# Supplementary material for: Drivers of heterogeneity in synovial fibroblasts in rheumatoid arthritis
Source: Nat Immunol. 2023 Jun 5;24(7):1200–10. doi: 10.1038/s41590-023-01527-9 (PMC10307631; doi:10.1038/s41590-023-01527-9)
Supplement: Supplementary file 2 — Supplementary Table 1. Patient characteristics for RA synovial tissue samples used in this study. Supplementary Table 2. DEGs for clusters defined in Fig. 1. Supplementary Table 3. GSEA results (Hallmark, FDR < 0.25 shown with Benjamini–Hochberg-adjusted p-values reported) for each cluster and FLS state. Supplementary Table 4. DEGs for states defined in Fig. 1. Supplementary Table 5. Differentially accessible motifs (chromVAR) for FLS states and scRNA- seq clusters. Includes all motifs among the top 20 most differentially accessible across clusters/states. Supplementary Table 6. Positively differentially expressed genes for RA FLS stimulated with cytokines in vitro. Supplementary Table 7. Genes differentially expressed with the addition of Notch ligand DLL4 to cytokine stimulation. P values were computed using a Wald test and corrected for multiple testing using the Benjamini–Hochberg procedure as implemented in the software package DESeq2. Supplementary Table 8. Defining genes (top 30) for each topic shown in Fig. 5d,e. Supplementary Table 9. List of antibodies used in this study. [file 41590_2023_1527_MOESM2_ESM.xlsx]

## Sheet: Supplementary Table 1
	RA1*	RA2*	RA3*^	RA4*	RA5*	RA6^
Age (yrs)/sex	68/F	74/F	32/F	64/F	55/M	58/F
RA criteria met	2010	2010	2010	1987 and 2010	1987 and 2010	1987 and 2010
Disease duration (yrs)	8	2	4	10	11	13
CCP	>3x ULN	>3x ULN	>3x ULN	>3x ULN	>3x ULN	>3x ULN
RF	>3x ULN	Negative	Negative	>3x ULN	2x ULN	>3x ULN
Active treatment	Prednisone <5mg/day, Methotrexate	NSAIDs, Methotrexate	Sulfasalazine, HCQ	NSAIDs	Methotrexate	Leflunomide, TNFi
Prior treatments	none	TNFi	Methotrexate, abatacept,	Methotrexate, TNFi	TNFi	Methotrexate
			TNFi, JAKi, tocilizumab
Joint	Hip	Knee	Knee	Knee	Knee	Wrist
Krenn Score	2	3	4	5	8	6
Lining thickness (cells)	2-3	2-3	4-5	>5	4-5	>5
Stromal cellularity	Normal	Slightly increased	Normal	Normal	Greatly increased	Normal
Lymphocytic infiltrate	Few mostly perivascular situated lymphocytes or plasma cells, sometimes forming follicle-like aggregates	Few mostly perivascular situated lymphocytes or plasma cells, sometimes forming follicle-like aggregates	Numerous lymphocytes or plasma cells, sometimes forming follicle-like aggregates	Numerous lymphocytes or plasma cells, sometimes forming follicle-like aggregates	Dense band-like or numerous large follicle-like aggregates	Dense band-like or numerous large follicle-like aggregates
*: patient tissue used for multiome; ^:patient tissue used for spatial transcriptomics; ULN: upper limit of normal; NSAIDs: non-steroidal anti-inflammatory drugs; TNFi: tumor necrosis factor inhibitor; HCQ: hydroxychloroquine; JAKi: Janus Kinase inhibitor

## Sheet: Supplementary Table 2
7	2	12	5	8	6	3	9	1	11	10	0	4	13
PRG4	PRG4	PRG4	ERBB4	FN1	MMP3	FN1	LRP1B	COL3A1	COL1A1	TNC	KAZN	PLA2G2A	MFAP5
HBEGF	HBEGF	GPR1	CLIC5	CRTAC1	MMP1	ITGB8	SLIT2	CHI3L2	COL3A1	DEC1	VCAN	DCN	PI16
GPR1	CLIC5	CD55	ZSWIM6	PLA2G2A	FN1	MMP3	ADGRB3	CD74	SPARC	NAMPT	BICC1	CFD	FBN1
SPARCL1	GPR1	FGL2	ERRFI1	HTRA1	TNFAIP6	SOX5	GPC6	TIMP1	COL1A2	BICC1	DCLK1	CCN5	NAV3
CLIC5	TIMP3	HBEGF	CREB5	MGP	KYNU	ZNF385B	PLCB1	COL6A3	COL6A3	SAMD4A	CXCL12	GSN	COL1A1
CD55	ITGBL1	SPARCL1	ITGBL1	PRG4	TIMP1	CRTAC1	MGAT4C	MMP3	COL6A1	ELL2	COL14A1	VCAN	TRIO
THBS4	CD55	THBS4	ZNF385B	TIMP3	CRTAC1	MMP1	FAM155A	BGN	AEBP1	PLPP1	BNC2	FBLN1	VCAN
FGL2	C11orf96	CLU	PCSK6	ITGB8	HTRA1	RERG	MMP3	MMP1	BGN	KAZN	PLPP1	IGFBP4	DCLK1
TIMP3	THBS4	CLIC5	XYLT1	SPARCL1	HLA.B	TMEM196	GULP1	CHI3L1	IGFBP7	VCAN	SETBP1	SERPINF1	CCDC80
CD9	FGL2	CD9	RGCC	CD9	HLA.A	KYNU	PDE1A	MMP2	COL5A2	FAM155A	ADGRB3	COL14A1	ZEB1
CRTAC1	GPC5	ITM2B	SOX5	CLU	ITGB8	CAMK1D	ANKH	COL1A1	COL6A2	ADGRB3	APOE	SFRP1	TGFBR3
ITGBL1	ERBB4	OLFM3	GPC5	TNXB	HLA.C	LINC01060	PLXDC2	BNC2	DPT	RORA	NEGR1	ASPN	EBF2
CLU	IGFBP5	CRTAC1	NEAT1	ITGBL1	VCAM1	XYLT1	SEMA3D	HLA.DRB1	BNC2	SOD2	CACNA1C	LUM	CFD
HTRA1	CD9	TPR	ZBTB7C	ITM2B	TIMP3	CREB5	MMP1	CFB	COL5A1	SETBP1	GLIS3	IGF1	SMURF2
ITM2B	CRTAC1	TIMP3	ANK3	THBS4	CFB	PDGFC	CEMIP	ENAH	CDH11	MGAT4C	ARHGAP24	DPT	CD248
ECRG4	SPARCL1	ECRG4	HBEGF	EMP3	PLA2G2A	ITGBL1	ITGB8	COL14A1	MMP2	CACNA1C	RORA	KAZN	PCSK5
PCSK6	CNTN4	COLEC12	NFATC2	ZNF385B	LUM	ANK3	SOX5	CEMIP	MXRA5	NFATC2	FAM155A	CST3	PLPP1
C11orf96	OLFM3	PPFIA2	CNTN4	SOX5	CD74	CEMIP	EPHA3	HLA.DRA	SERPINF1	WTAP	MGAT4C	DCLK1	IGFBP6
TRHDE	PCSK6	PCSK6	GFPT2	S100A10	PDGFC	SIPA1L1	EXT1	LUM	VCAN	BNC2	CDH11	VIM	NEGR1
S100A6	S100A6	HTRA1	ITGB8	S100A4	SEMA3C	TNC	ANK3	DPT	ASPN	COL14A1	IGF1	PLPP1	PXDNL
COLEC12	CFD	ITGBL1	PPM1L	APLP2	CHI3L2	HLA.DRB1	COL12A1	LTBP1	BICC1	HIF1A	FGF7	CXCL12	FBLN2
ERBB4	TRHDE	SEMA3E	C11orf96	TPPP3	LBP	MT2A	BNC2	HLA.B	THBS2	NEGR1	SSBP2	C3	ADAMTS5
APLP2	SEMA3E	APLP2	UAP1	SCARA5	ZNF385B	STEAP4	UST	TNC	THY1	GLIS3	RBMS3	PDGFRL	DOCK4
GPC5	CLU	NTN4	TRHDE	AQP1	CLU	PSD3	ENAH	CXCL12	TGFBI	RUNX1	LDB2	COMP	LGR4
IGFBP5	RGCC	GALNT10	PSD3	CRIP1	CYP1B1	ERRFI1	DYNC2H1	FTH1	LUM	FGF14	EBF1	AEBP1	EHBP1
NTN4	HTRA1	TRHDE	ERC1	RGCC	SOX5	VEGFC	SEMA3A	COL1A2	COL14A1	TBX15	IGFBP4	IGFBP7	SEMA3C
COL22A1	ERRFI1	LTBP4	UST	UAP1	DAPK1	SEMA3C	MAML2	C1R	EMILIN1	FGF7	ANGPT1	FBN1	C1QTNF3
OLFM3	ITM2B	S100A6	PRKG1	STEAP4	B2M	HTRA1	EBF1	SOD2	CST3	CCL2	CAMK2D	CELF2	AKAP12
CFD	NTN4	C11orf96	GPR1	TMEM196	SEMA3A	EXT1	PDE4D	COL6A1	DCLK1	SIK3	MIR99AHG	SCG2	IGFBP5
GPX3	APLP2	CFD	GALNT10	CLIC5	HLA.DRB1	SEMA3A	FBXL7	GLI3	CACNA1C	CDH11	ADK	SERPING1	PCOLCE2
GALNT10	COLEC12	PCOLCE2	SEMA5A	CAV1	VKORC1	TIMP1	GMDS	SPARC	HMCN1	GPC6	MAP4K4	NOVA1	MARCKS
TNXB	RGS16	TNXB	COL22A1	RERG	MT2A	LRMDA	NAMPT	HLA.A	SERPINH1	PDE4D	JUN	JUN	TNXB
TPR	ECRG4	GPC5	PRG4	NDUFA4L2	INHBA	CD74	ZNF385B	AEBP1	CHI3L2	NFIL3	APBB2	CHI3L1	FSTL1
SEMA3E	ZSWIM6	GPX3	SEMA3E	IGFBP5	LINC01411	ANKH		MXRA5	OGN	CD44	FTO	MMP2	THY1
CNTN4	S100A4	COL22A1	HAS1	S100A6	HLA.DRA	UAP1		DPYSL3	MARCKS	ADAMTS1	PTGFR	CFH	GUCY1A2
S100A4	GALNT10	ERBB4	FAM49A	ERRFI1	ADAMTS5	HLA.B		COL6A2	COL16A1	DCLK1	TMEM108	EFEMP1	CELF2
HSPB1	COL22A1	CNTN4	AUTS2	SLC39A14	GOLM1	FOXO1		B2M	CYP7B1	FNDC3B	PTGDS	SETBP1	PTGIS
RGCC	GPX3	HSPB1	CD55	ANK3	LINC01060	ZEB2		APOE	COL8A1	JUN	PDZRN4	IGFBP6	NHSL1
RGS16	GFPT2	MTRNR2L12	MAGI2	CD55	NTN4	TNFAIP6		ISLR	CD99	ATF3	PDE4D	BICC1	FHOD3
EMP3	SCARA5	ITGA6	PLCB1	VCAM1	ANK3	BCAT1		HLA.C	DCN	RBMS3	NAV2	SFRP2	NTM
MGP	KLF2	ERC1	SIPA1L1	CD63	ADAMTS6	DAPK1		LAMB1	CCN5	TIPARP	AHR	RARRES1	LINC00882
ZSWIM6	EMP3	CFI	GPRC5A	ECRG4	C1R	FGF10		PCOLCE	SETBP1	IGF1	ZFP36L1	GAS1	NOVA1
XYLT1	PPFIA2	TSPAN7	NTN4	VKORC1	SRGN	ADAMTS16		CST3	MDK	AP002518.2	ELL2	COL6A2	COL5A1
PCOLCE2	TNXB	TFPI	GRK5	NTN4	C1S	GLI3		GPC6	MAP4K4	GEM	JAK2	COL6A1	DCN
SCARA5	XYLT1	ITGAV	CPNE8	HBEGF	CSGALNACT1	SORBS2		COL5A2	OLFML2B	DPYSL3	COL1A1	C1R	PLPP3
LTBP4	ANK3	S100A4	VEGFC	LAPTM4A	GABRA4	RGCC		HLA.DPB1	PCOLCE	FBXL7	NFIB	FBLN2	PRRX1
PPFIA2	ZBTB7C	ITIH5	RGS16	AK1	ISLR	MAMDC2		IGFBP7	SFRP4	PPP3CA	BMPER	TNXB	EMILIN2
ERRFI1	UAP1	IGFBP5	ADGRA3	TWISTNB	TMEM196	CUX1		C1S	CTSK	ANK2	NTNG1	SRPX	TGFBR2
SEMA5A	HSPB1	HTRA4	GULP1	ENPP1	PRG4	HLA.C		PPFIBP1	LAMB1	SRGAP1	COL3A1	THY1	ROBO2
CAV1	CAV1	MYPN	SORBS2	HLA.C	PDLIM5	CSGALNACT1		CDH11	PPIB	KLF9	CYP7B1	MFAP5	PHLDB2
GFPT2	CREB5	CAV1	OLFM3	UGP2	TREM1	CFB		FN1	FRMD6	CAMK2D	IGFBP7	CP	HTRA3
KLF2	SEMA5A	EMP3	PPFIA2	MT2A	UAP1			THBS2	KLF6	ADK	CTNNB1	COL1A1	ADGRD1
ERC1	HAS1	SHANK2	TIMP3	SEMA3A	USP53			WTAP	SMOC2	OSMR	TMTC2	PRSS23	C1orf21
FAM49A	FAM49A	KLF2	AL034417.2	ARL6IP5	ANKH			SERPING1	POSTN	CBLB	PDE7B	OGN	ASPN
ZBTB7C	MGP	GFPT2	FRY	ANGPTL2	CXCL1				ISLR	FTO	NAALADL2	PTGFR	STK32B
ITGA6	TPPP3	XYLT1	ZNRF2	CD151	FRMD4A				LGALS1	GLI3	NAMPT	FTL	FREM1
ITGAV	ITGAV	IGFBP6	SHANK2	BCAT1	TGFBI				IGFBP4	CEMIP	SRGAP1	FHL1	LOXL1
TSPAN7	PRKG1	SCUBE1	MAGI1	F5	SLC7A2				FAP	EFNA5	ZNF521	MGP	CHL1
CRLF1	ERC1	ZBTB7C	STEAP4	B2M	THBS4				ADAMTS2	ENAH	C3	MARCKS	PROCR
HAS1	STEAP4	CRLF1	ZC3HAV1	TNC	VEGFC				ADAM12	CCNL1	PCSK5	EPHX1	TMSB10
FN1	MTRNR2L12	PRCP	ELMO1	SH3BGRL3	NUCB2				EMP1	CXCL12	ANTXR1	C1S	LINC02511
ENPP1	H3F3B	ADAM9	PHLPP1	SEMA3C	PDIA3				ROR1	ARHGAP24	PDE10A	ECM2	COL1A2
MYPN	S100A10	COL4A1	DAPK1	FAM49A	PDPN				PRSS23	BTBD11	KCNQ1OT1	TGFBR2	ADD3
TFPI	DAB2	PSAP	CEMIP2	CD164	SLC39A14				NLGN4X	CTNNB1	MARCKS	GLIS3	CST3
MTRNR2L12	PCOLCE2	HAS1	EXT1	PSAP	LRMDA				FNDC1	NNMT	SMOC1	PLPP3	LAMA2
COL4A1	AK1	ZSWIM6	KHDRBS3		LVRN				PPFIBP1	COL5A2	FBXL7	SELENOP	BBOX1.AS1
SHANK2	ZNF385B	LGALS3	SOX6		HSP90B1				LOXL1	RND3	NLGN4X	COL3A1	RBMS3
TPPP3	EIF1	MGP	CRY1		GABRB1				TMSB10	FOSB	EHBP1	MFAP4	ROR1
SV2B	PPM1L	FRY	SLC4A7		ADAMTS16				TEX41	JAK2	MED13L	EEF1A1	SFRP4
UAP1	TPR	HRH1	ARIH1		GULP1				PDGFRB	EPB41L2	RBPJ	PRELP	KANK1
AK1	LTBP4	SV2B	EPHA6		TWISTNB				VIM	COL12A1	STXBP5	ZFP36L1	ANXA2
APP	BTG2	ACTG1	PLSCR1		CD68				GPC6	PALM2.AKAP2	REV3L	AHR	FBLN1
ARL6IP5	SV2B	RGCC	TMEM196		COL12A1				PDGFRA	COL8A1	ZFHX4	APOE	KCNB2
RELL1	IER2	ZDBF2	COLEC12		CEMIP				CHI3L1	NFIB	SOD2	C1orf21	BICC1
STEAP4	MYO16	LAPTM4A	EML1		RERG				RCN3	CDK17	LPP	MGST1	COL3A1
FRY	UST	COL4A2	XIST		UGP2				ITGB1	ANGPT1	AL357873.1	CHI3L2	FRMD4A
CREB5	ENPP1	TIMP2	VPS13A		HLA.F				RUNX2	IL6	LAMB1	PCSK5	ODF2L
CFI	GPRC5A	CLUL1	KLF4		TNC				FLRT2	MIR99AHG	NNMT	MTRNR2L8	CPE
LAPTM4A	NEAT1	ANGPTL2	HRH1		PROCR				MYO1D	NAALADL2	PARD3	FGFBP2	TMSB4X
ANK3	TIMP2	SCARA5	GLS		MAGI2				GLIS3	ZFP36	RUNX1T1	KCND2	ACKR3
NEAT1	KLF4	RGS16	AKAP13		CD164				ENAH	MED13L	CP	FOS	SERPINF1
PPM1L	SH3BGRL3	ARL6IP5	COL4A2		KCNQ5				CERCAM	ZNF385D	BTBD11	OLFML3	S100A11
GRK5	MYPN	APP	RERG		ERRFI1				FBN1	EPHA3	PLD1	ABCA8	ABLIM1
ACTG1	ANXA1	SEMA5A	MYO16		IFI30				OLFML3	ANTXR1	SH3RF3	AL357873.1	SPARC
ITIH5	DIRC3	RELL1	BACH1		PPP4R4				MCC	FRMD6	COL8A1	SLIT3	MXRA5
DAB2	COL4A2	AK1	USP12		PSD3				GLI3	YBX3	PLCL1	TMSB10	NID1
TIMP2	SHANK2	FAM49A	KLF12		ITGBL1				SH3PXD2B	ARID5B	GPC6	AC004160.1	PDE7B
PRKG1	TSPAN7	EML1			LTBP3				PALLD	ZFP36L1	PDGFRA	PCDH9	COL12A1
LGALS3	ITGB8	GPX4			HLA.DPB1				SERPINE1	REV3L	PPFIBP1	BGN	CHRDL1
HTRA4	COL4A1	IER2			IFI27				ECM2	LDB2	RUNX1	CCDC80	APBB2
COL4A2	CRLF1	C1GALT1C1			ENPP1				ARHGAP24	EBF1	ARHGAP42	EBF1	ADAMTS6
PLEKHA1	UGP2	PRKG1			ITM2B				GGT5	TSC22D2	KCNH1	SNX9	LGALS1
ANGPTL2	ITGA6	ENPP1			HLA.DPA1				GJA1	SVEP1	AC099560.1	PDGFRA	NTN1
UST	GPX4	CLEC3B			CTSD				NID2	IL6ST	MCC	MXRA8	AL008633.1
DIRC3	CPNE8	AXL			APP				SGIP1	SPON1	GAS1	ABLIM1	NOX4
MYO16	KHDRBS3	PALMD							CHSY3	ETV6	PDZRN3	PODN	DMD
SH3BGRL3	RELL1	GRK5							NRP1	CEBPD	NPAS3	CYBRD1	TSHZ2
ANXA1	JUNB	CD81							ADK	ENPP2	PPP3CA	MXRA5	LOX
GPX4	CALM1	F5							LTBP1	PNRC1	SPON1	TPT1	ADAM12
ZDBF2	ACTG1	NUPR1							CALD1	ANKH	TEAD1	SFRP4	HDAC7
ADAM9	FN1	PTPRS							RUNX1	GMDS	MAML2	CD81	UAP1
IGFBP6	PPIA	SELENOS							ECM1	EPAS1	TBX15	PPIB	MAST4
UGP2	FRY	SAP30L.AS1							C1R	MYO1B	DYNC2H1	ID3	OSBPL10
EML1	SERPINB1	KHDRBS3							PIEZO2	PLCG2	KCND2	TMEM176B	SRGAP1
PRCP	CEMIP2	PHLPP1							FTH1	PEAK1	SIK3	PLTP	ITGA11
ZNF385B	GABRA4	MTRNR2L8							COL5A3	HIF1A.AS3	MYCBP2	LHFPL6	UTY
IER2	ARL6IP5	TPPP3								LPP	AP002518.2	SMOC1	SCARA5
KHDRBS3	CALM2	UST								IGFBP4	PRKD1	NLGN1	UTRN
UNC5C	CRIP1	HERPUD1								AC099560.1	FLRT2	THBS2	PLXDC1
S100A10	PLCB1	HSPA5								XIST	MXRA5	RACK1	BNC2
PROS1	LGALS3	PLEKHA1								KCNH1	TBL1XR1	FAU	EDIL3
GPRC5A	EML1	TMEM59								MMP19	FILIP1	PTN	RALGPS2
NDFIP1	TFPI	UNC5C								NLGN4X	ZFPM2	FSTL1	SRPX2
PSAP	ANGPTL2	HDAC9								MARCH3	MBD5	TUBA1A	PXN
SCUBE1	GRK5	ANXA1								SSBP2	VCAN.AS1	GAS6	SH3D19
GABRA4	APP	XBP1								MCL1	SVEP1	S100A6	THBS1
PPIA	AL034417.2	LRRN4CL								PARD3	DPYSL3	TMEM176A	USP9Y
LRRN4CL	PLEKHA1	DAB2								SOCS3	ENAH	LRFN5	PARD3B
CD81	RHOA	GJB2								UGDH	MIR100HG	ANGPTL5	SH3PXD2B
EIF1	EFNB2	ADGRA3								COL3A1	FRMD6	TGFBR3	PODN
DNASE1L3	VEGFC	VASN								ZNF521	FOSB	SSPN	RASAL2
CPNE4	FOS	PPIA								LRP1B	TCF12	ANTXR1	C3
NUPR1	MAGI2	MTUS2								GAS1	DPT	HMGB1	PDZRN4
CD164	LAPTM4A	NDFIP1								PRKD1	DPYD	PLAC9	RABGEF1
PTPRS	CASP4	LHFPL6								PHLDA1	SCMH1		TTTY14
HRH1	PROS1	ASPH								RBPJ	WWTR1		VGLL3
SERPINB1	SOX5	BCR								PPFIBP1	VPS13B		S100A10
BTG2	ZNRF2	PCYOX1								PTPN2	LTBP1		STON2
KLF4	NUPR1	VSIR								FYN	ENPP2		TUBA1A
ITGB8	HRH1	ANXA5								PDZRN3	AEBP1		ADAMTS1
PHLPP1	YWHAH	MAP3K4								COMP	CELF2		ADAMTSL4
YWHAH	NDFIP1	PFKP								TMTC2	ADD3		PLA2G2A
PRDX1	NFATC2	UGP2								AHR	ROR2		GSN
HES1	BCAT1	NEAT1								FOXO3	MMP2		CD99
SELENOS	SMIM14	PLCB1									DOCK4		EPB41L3
CALM1	HSP90AB1	IGSF10									LSAMP		CD44
ADGRA3	UNC5C	YWHAH									EFNA5		MYO1E
TXNIP	EPHA6	SORBS2									FHIT		SERF2
VPS13A	SIPA1L1	VPS13A									SFRP1		SERPING1
SAP30L.AS1	MYL6	GABRA4									TTC28		PLEKHG1
CLIC1	VPS13A	LAMB2									KAZN.AS1		SULF1
AXL	PLSCR1	BTG2									PRICKLE1		CACNB4
PLCB1	CD81	PROS1									TCF4		TWIST2
H3F3B	PHLPP1	BMERB1									ZFP36		SMOC2
HSP90AB1	HES1	SHISA6									FNDC1		DENND2A
ADGRG2	PSD3	SERPINB1									ANKS1B		CAB39L
SEMA6D	MEDAG	SH3BGRL3									GGT5		LRRC17
PMP22		TXNIP									NFIA		ADK
CRIP1		CLTC									TMEM135		THBS2
F5		DIRC3									DLEU2		LIMCH1
VSIR		HSP90AB1									AC004160.1		TASP1
MTRNR2L8		TMBIM4									SNX9		PIEZO2
PALMD											GHR		FTL
CPNE8											ABI3BP		ADAMTS2
MTUS2											EPB41L2		ZFPM2
ACTB											COMP		ACTB
EFNB2											ROBO1		ADGRG2
ANXA5											GEM		PXDN
SEMA3C											ZEB1		TGFBR1
											SGIP1		SRPX
											RAD51B		DST
											RHOBTB3		EEF1A1
											EPHA3		MEG3
											DLG2		HSPG2
											GXYLT2		ARHGEF3
											CHI3L1		DPYSL3
											PNRC1		PPFIBP1
											TANC2		EYA2
											RUNX2		PDZRN3
											FOXP2		MEG8
											TPST1		VIT
											RARRES2		SPTBN1
											ETV6		CYTOR
											CEBPD		MRTFA
											SH3PXD2B		HMCN1
											MDK		PDGFRL
											THY1		SVEP1
											DNAH14		MAP1B
											RND3		IGFBP4
											UGCG		MYOF
											CCL2		KIFAP3
											CHSY3		GLIPR2
											LINC01473		JAG1
											PTPRK		VCAN.AS1
											TSHZ2		EEA1
											GLI3		EBF1
											PBX1		ELN
											CHD9		IGF1
											ROR1		SYNE2
											CNTLN		NCKAP5
											SERPINF1		PTPRA
											KLF9		OLFML3
											F3		MID1
											SAMD4A		PLAC9
											STARD13		MBP
											PLPP3		BMP1
											TRPS1		ARHGEF10
											ZBTB20		GAS7
											CHST11		ABL2
											WLS		AHNAK
											PLCL2		PHYKPL
											PRKN		STK3
											SLIT3		SNX9
											PTPN13		FAT4
											SEPTIN11		LTBP4
											GRM7		DPP4
											CEP112		CD34
											PRR16		TANC2
											PLXNA4		ALDH1A3
											LRRC4C		ADAMTS15
											CACNB4		AC004160.1
													FGFR1
													RUNX1T1
													LINC01133
													DBN1
													TUBB
													DNM1
													CACHD1
													C1S
													HUNK
													STIM1
													STXBP6
													TRIOBP
													PPP1R14B
													UBE2E2
													SEPTIN11
													NDFIP2
													FAP
													PRKY
													ADAMTSL1
													TBC1D12
													MFAP4
													FARP1
													LINC00968
													MXRA8
													NPAS2
													ROCK2
													MYL9
													FILIP1
													MCU
													44623
													FABP3
													ELMO1
													OAF
													FLRT2
													PDE1C
													KLF6
													AHNAK2
													TPT1
													CLEC3B
													PCNX2
													NLGN1
													AGTR1
													PALLD
													AOX1
													L3MBTL4
													ARHGAP10
													MGST1
													FKBP5
													GXYLT2
													HEATR5A
													NAV1
													CAVIN1
													PALM
													FKBP9
													ARHGAP29
													OPHN1
													LRP1
													AF165147.1
													HECW2
													ANTXR1
													LSP1
													RTN4
													ARHGAP42
													ECM1
													AEBP1
													RRAS2
													CPXM1
													STK38
													USP9X
													ABCA1
													LINC02802
													LRMDA
													SMIM14
													ITGB1
													CRIM1
													MAF
													CRABP2
													GALNT16
													ABCA9
													AL359546.1
													NLGN4Y
													MCUB
													ATP11A
													APBB1IP
													HSD3B7
													CXCL14
													KCND2
													SOBP
													ZFHX3
													COBLL1
													KIRREL3
													GOLGA4
													FMNL2
													GRB10
													SAMD4A
													PLAU
													ARHGAP26
													EEF1G
													ARL4C
													LSAMP
													SNTB1
													PLCE1
													LTBP1
													ITSN1
													BASP1
													USP32
													AKR1C3
													EPB41L4A
													PDGFD
													FBLN5
													USP53
													SPRY1
													GPX4
													LAMC1
													GLI3
													KANK4
													UGP2
													ISM1
													ELF2
													ADAMTS12
													MMP2
													IFITM3
													PRICKLE1
													TENM1
													ABLIM3
													HEG1
													S100A4

## Sheet: Supplementary Tabl 3
	Term	es	nes	pval	fdr	geneset_size	matched_size	genes	ledge_genes
CLUSTERS
0	HALLMARK_ESTROGEN_RESPONSE_EARLY	0.457544	1.80057	0.00850662	0.0648549	200	22	KAZN;CXCL12;IGFBP4;NAV2;JAK2;MED13L;ADD3;RHOBTB3;UGCG;SVIL;IL6ST;FKBP5;MAST4;OLFML3;BHLHE40;GAB2;HES1;FLNB;SLC1A1;XBP1;KLF4;NBL1	KAZN;CXCL12;IGFBP4;NAV2;JAK2;MED13L
1	HALLMARK_EPITHELIAL_MESENCHYMAL_TRANSITION	0.62058	2.72714	0	0	200	47	COL3A1;TIMP1;COL6A3;MMP3;BGN;MMP1;MMP2;COL1A1;LUM;TNC;CXCL12;COL1A2;SPARC;MXRA5;DPYSL3;COL6A2;PCOLCE;COL5A2;CDH11;FN1;THBS2;PPIB;DCN;LOXL1;ECM2;TGFBI;GEM;FAP;VIM;SERPINH1;IGFBP4;ABI3BP;NNMT;VCAM1;PDGFRB;COL5A1;COL16A1;COL12A1;NID2;INHBA;GADD45B;COL4A1;EMP3;MGP;CRLF1;PCOLCE2;TIMP3	COL3A1;TIMP1;COL6A3;MMP3;BGN;MMP1;MMP2;COL1A1;LUM;TNC;CXCL12;COL1A2;SPARC;MXRA5;DPYSL3;COL6A2;PCOLCE;COL5A2;CDH11;FN1;THBS2;PPIB;DCN;LOXL1;ECM2;TGFBI;GEM;FAP;VIM
	HALLMARK_INTERFERON_GAMMA_RESPONSE	0.525743	1.8675	0.00292398	0.0150029	200	20	CD74;CFB;C1R;SOD2;B2M;C1S;SERPING1;LY6E;MT2A;IFITM3;TNFAIP6;LGALS3BP;CCL2;TNFSF10;VCAM1;STAT1;ARID5B;JAK2;PLSCR1;FGL2	CD74;CFB;C1R;SOD2;B2M;C1S;SERPING1;LY6E;MT2A;IFITM3;TNFAIP6;LGALS3BP;CCL2;TNFSF10;VCAM1
	HALLMARK_COAGULATION	0.498162	1.74587	0.0153397	0.0296211	138	20	TIMP1;MMP3;MMP1;MMP2;CFB;C1R;SPARC;C1S;FN1;SERPING1;CTSK;CTSB;C2;CLU;PROS1;GSN;ADAM9;CD9;CFD;TIMP3	TIMP1;MMP3;MMP1;MMP2;CFB;C1R;SPARC;C1S;FN1;SERPING1
	HALLMARK_MYOGENESIS	0.475661	1.59439	0.0403656	0.0698211	200	17	COL3A1;COL6A3;COL1A1;SPARC;AEBP1;COL6A2;IGFBP7;SOD3;CLU;SVIL;DAPK2;GSN;GADD45B;AK1;GPX3;HBEGF;CFD	COL3A1;COL6A3;COL1A1;SPARC;AEBP1;COL6A2;IGFBP7
	HALLMARK_COMPLEMENT	0.457348	1.50927	0.0690184	0.0905944	200	15	TIMP1;CFB;C1R;C1S;FN1;SERPING1;CTSB;C2;CLU;KYNU;JAK2;F5;PLSCR1;ADAM9;CD55	TIMP1;CFB;C1R;C1S;FN1;SERPING1
	HALLMARK_APOPTOSIS	0.428281	1.49611	0.0773313	0.0809771	161	19	TIMP1;BGN;MMP2;LUM;SOD2;ANKH;DCN;IFITM3;TNFSF10;CLU;PDGFRB;EMP1;TGFB2;GSN;GADD45B;BTG2;HSPB1;GPX3;TIMP3	TIMP1;BGN;MMP2;LUM;SOD2
2	HALLMARK_P53_PATHWAY	0.540432	2.00213	0.00096899	0.016827	200	21	HBEGF;RGS16;S100A4;S100A10;AK1;BTG2;KLF4;APP;FOS;NUPR1;CD81;TXNIP;ATF3;CDKN1A;BTG1;IER3;PROCR;EPHX1;ZBTB16;FOXO3;ZFP36L1	HBEGF;RGS16;S100A4;S100A10;AK1;BTG2;KLF4;APP;FOS;NUPR1;CD81
	HALLMARK_KRAS_SIGNALING_UP	0.529561	1.92052	0.00748363	0.0204945	200	19	HBEGF;ITGBL1;SPARCL1;RGS16;GFPT2;KLF4;TSPAN7;TFPI;BTC;ALDH1A3;USP12;HDAC9;ANGPTL4;SPON1;PTBP2;ANKH;PRRX1;NRP1;CFB	HBEGF;ITGBL1;SPARCL1;RGS16;GFPT2;KLF4;TSPAN7;TFPI
	HALLMARK_MTORC1_SIGNALING	0.571299	1.89888	0.00683594	0.0156765	200	15	FGL2;IGFBP5;CD9;BTG2;PPIA;NUPR1;BCAT1;PRDX1;LDHA;CDKN1A;XBP1;SLC9A3R1;BHLHE40;IFRD1;ADD3	FGL2;IGFBP5;CD9;BTG2;PPIA;NUPR1;BCAT1;PRDX1
	HALLMARK_INFLAMMATORY_RESPONSE	0.438592	1.6402	0.0285996	0.0764767	200	21	HBEGF;CD55;RGS16;EMP3;BTG2;ITGB8;HRH1;AXL;CDKN1A;BST2;KIF1B;MYC;LY6E;TNFSF10;IL1R1;CCL2;LPAR1;HIF1A;TNFAIP6;AHR;TIMP1	HBEGF;CD55;RGS16;EMP3;BTG2;ITGB8
	HALLMARK_TNFA_SIGNALING_VIA_NFKB	0.327987	1.40659	0.0880734	0.205031	200	34	HBEGF;GFPT2;KLF2;EIF1;BTG2;IER2;KLF4;JUNB;FOS;HES1;SGK1;GADD45B;ATF3;CDKN1A;NR4A3;TIPARP;PDLIM5;EGR1;BTG1;NR4A1;MAP3K8;IER3;BHLHE40;RCAN1;MYC;NFAT5;GEM;CCL2;KLF9;TNFAIP6;MARCKS;TNC;KYNU;SOD2	HBEGF;GFPT2;KLF2;EIF1;BTG2;IER2;KLF4;JUNB;FOS;HES1;SGK1;GADD45B;ATF3;CDKN1A;NR4A3;TIPARP;PDLIM5
	HALLMARK_APOPTOSIS	0.316687	1.37386	0.111323	0.197538	161	36	TIMP3;CLU;GPX3;HSPB1;CAV1;BTG2;TIMP2;ANXA1;GPX4;LGALS3;APP;CASP4;TXNIP;IGFBP6;TSPO;GADD45B;ATF3;CDKN1A;SOD1;DNAJA1;LMNA;TGFB2;CASP3;IER3;TNFSF10;ANKH;IFITM3;DPYD;DCN;PDGFRB;CTNNB1;TIMP1;SOD2;LUM;BGN;MMP2	TIMP3;CLU;GPX3;HSPB1;CAV1;BTG2;TIMP2;ANXA1;GPX4;LGALS3;APP;CASP4;TXNIP;IGFBP6;TSPO;GADD45B;ATF3;CDKN1A;SOD1;DNAJA1
	HALLMARK_ADIPOGENESIS	0.389194	1.34317	0.134853	0.193049	200	16	SPARCL1;APLP2;GPX3;COL4A1;GPX4;ITIH5;UBC;SOD1;MGST3;REEP5;RTN3;ANGPTL4;ENPP2;ANGPT1;C3;APOE	SPARCL1;APLP2;GPX3;COL4A1;GPX4
	HALLMARK_UV_RESPONSE_UP	0.389237	1.31709	0.159696	0.188333	158	15	GPX3;BTG2;JUNB;FOS;ATF3;EIF5;DNAJA1;AMD1;BTG1;NR4A1;CASP3;TMBIM6;GLS;EPHX1;SOD2	GPX3;BTG2;JUNB;FOS;ATF3;EIF5;DNAJA1;AMD1;BTG1;NR4A1;CASP3;TMBIM6
3	HALLMARK_COAGULATION	0.559267	1.85298	0.00134409	0.0255502	138	19	FN1;MMP3;MMP1;HTRA1;TIMP1;CFB;TIMP3;CTSB;C2;C1R;F3;PLAU;GSN;PRSS23;C3;COMP;FBN1;CFH;CFD	FN1;MMP3;MMP1;HTRA1;TIMP1;CFB
4	HALLMARK_EPITHELIAL_MESENCHYMAL_TRANSITION	0.423899	2.08655	0	0.00699921	200	78	DCN;VCAN;FBLN1;IGFBP4;SFRP1;LUM;VIM;CXCL12;COMP;FBN1;SCG2;JUN;MMP2;GAS1;COL6A2;FBLN2;THY1;MFAP5;COL1A1;MGP;ECM2;COL3A1;SLIT3;BGN;MXRA5;SFRP4;PPIB;THBS2;FSTL1;TGFBR3;FBLN5;LAMA2;CD59;PDGFRB;LGALS1;ITGB1;COL1A2;PMP22;GADD45B;TNFRSF11B;EDIL3;SPARC;FMOD;NNMT;CD44;NT5E;BASP1;PCOLCE;LAMC1;CRLF1;SPOCK1;MYL9;COL5A1;ID2;LOXL1;CADM1;CALU;CXCL1;SGCD;FAP;SAT1;COL5A2;PLOD2;DAB2;TIMP1;SLIT2;INHBA;VCAM1;COL4A2;…	DCN;VCAN;FBLN1;IGFBP4;SFRP1;LUM;VIM;CXCL12;COMP;FBN1;SCG2;JUN;MMP2;GAS1;COL6A2;FBLN2;THY1;MFAP5;COL1A1;MGP;ECM2;COL3A1;SLIT3;BGN;MXRA5;SFRP4;PPIB;THBS2;FSTL1;TGFBR3;FBLN5;LAMA2;CD59;PDGFRB;LGALS1;ITGB1;COL1A2
	HALLMARK_COAGULATION	0.532724	1.95885	0.00167504	0.017498	138	23	CFD;GSN;C3;COMP;FBN1;SERPING1;MMP2;CFH;C1R;PRSS23;C1S;CTSK;PLAU;SPARC;LAMP2;S100A13;TIMP1;CLU;TIMP3;HTRA1;MMP1;MMP3;FN1	CFD;GSN;C3;COMP;FBN1;SERPING1;MMP2;CFH;C1R;PRSS23;C1S
	HALLMARK_MYOGENESIS	0.505231	1.91562	0.00677966	0.0163315	200	27	CFD;GSN;IGF1;AEBP1;IGFBP7;COL6A2;COL1A1;FHL1;COL3A1;ABLIM1;SSPN;LAMA2;ITGB1;GADD45B;SPARC;COL15A1;EIF4A2;CNN3;KCNH1;MYH9;MEF2A;SGCD;TPD52L1;CLU;APP;COL4A2;HBEGF	CFD;GSN;IGF1;AEBP1;IGFBP7;COL6A2;COL1A1;FHL1;COL3A1
	HALLMARK_APOPTOSIS	0.471957	1.8047	0.00755034	0.0299216	161	27	DCN;GSN;LUM;JUN;MMP2;IGFBP6;BGN;TGFBR3;LGALS3;PDGFRB;LMNA;EMP1;GADD45B;IFITM3;TXNIP;CD44;TGFB2;CAV1;CASP4;SAT1;TIMP1;DPYD;SOD2;CLU;APP;ANKH;TIMP3	DCN;GSN;LUM;JUN;MMP2;IGFBP6;BGN;TGFBR3;LGALS3;PDGFRB;LMNA;EMP1;GADD45B;IFITM3;TXNIP
	HALLMARK_ESTROGEN_RESPONSE_EARLY	0.447195	1.62718	0.0206782	0.0877701	200	23	IGFBP4;KAZN;CXCL12;PRSS23;FOS;OLFML3;ABLIM1;CD44;ADD3;MYOF;FKBP5;NRIP1;SLC24A3;SLC7A2;JAK2;DLC1;TIAM1;TPD52L1;SLC1A1;ADCY1;GAB2;FLNB;TIPARP	IGFBP4;KAZN;CXCL12;PRSS23;FOS;OLFML3;ABLIM1
	HALLMARK_XENOBIOTIC_METABOLISM	0.441984	1.4889	0.0677966	0.163315	200	18	FBLN1;IGFBP4;IGF1;EPHX1;APOE;TMEM176B;RBP4;TMBIM6;AOX1;ID2;CES1;TGFB2;IL1R1;UGDH;PDLIM5;MT2A;BCAT1;KYNU	FBLN1;IGFBP4;IGF1;EPHX1;APOE;TMEM176B
	HALLMARK_APICAL_JUNCTION	0.399151	1.41453	0.0994152	0.210676	200	22	VCAN;FBN1;MMP2;THY1;CD99;ITGB1;NEGR1;ACTB;CD34;THBS3;TNFRSF11B;ACTG1;TSPAN4;MYL12B;MDK;SGCE;MYL9;MYH9;DLG1;ADAMTS5;SLIT2;VCAM1	VCAN;FBN1;MMP2;THY1;CD99;ITGB1;NEGR1;ACTB;CD34;THBS3;TNFRSF11B
5	HALLMARK_TNFA_SIGNALING_VIA_NFKB	0.370391	1.50916	0.0538394	0.234365	200	23	HBEGF;GFPT2;KLF4;PDLIM5;KLF2;CCNL1;MAP3K8;TIPARP;SAT1;ATF3;NR4A3;NAMPT;NR4A1;BTG2;CDKN1A;HES1;RCAN1;CEBPD;CCL2;SOD2;TNC;TNFAIP6;MARCKS	HBEGF;GFPT2;KLF4;PDLIM5;KLF2;CCNL1;MAP3K8;TIPARP;SAT1;ATF3;NR4A3;NAMPT;NR4A1
6	HALLMARK_COAGULATION	0.764532	2.74422	0	0	138	23	MMP3;MMP1;FN1;TIMP1;HTRA1;TIMP3;CFB;CLU;C1R;C1S;SERPING1;CTSB;C2;CFI;BMP1;SPARC;COMP;PLAU;C3;PRSS23;FBN1;GSN;CFD	MMP3;MMP1;FN1;TIMP1;HTRA1;TIMP3;CFB;CLU;C1R;C1S
	HALLMARK_COMPLEMENT	0.547099	1.98669	0.00618557	0.0345323	200	25	FN1;KYNU;TIMP1;CFB;CLU;C1R;C1S;CXCL1;CTSD;SERPING1;CTSB;C2;HSPA5;CTSS;DOCK9;ERAP2;DOCK4;CALM1;CP;IRF1;C3;ANXA5;PLSCR1;ZEB1;ZFPM2	FN1;KYNU;TIMP1;CFB;CLU;C1R;C1S;CXCL1
	HALLMARK_EPITHELIAL_MESENCHYMAL_TRANSITION	0.437623	1.93828	0.00384986	0.0346029	200	57	MMP3;MMP1;FN1;TIMP1;HTRA1;VCAM1;TIMP3;LUM;INHBA;CXCL1;TGFBI;VEGFC;COL12A1;TNC;COL3A1;ANPEP;EMP3;PCOLCE;FAP;COL4A1;NOTCH2;MGP;GJA1;CXCL6;PPIB;BMP1;SGCD;PLOD1;ITGB5;PLOD2;SPARC;QSOX1;PDGFRB;SPOCK1;THY1;COMP;SFRP1;DST;MXRA5;LGALS1;COL6A3;GEM;GAS1;FBN1;COL1A1;CDH11;CALD1;GADD45B;VIM;TGFBR3;IGFBP4;DCN;FBLN1;CD44;CXCL12;JUN;VCAN	MMP3;MMP1;FN1;TIMP1;HTRA1;VCAM1;TIMP3;LUM;INHBA;CXCL1;TGFBI;VEGFC;COL12A1;TNC
	HALLMARK_ALLOGRAFT_REJECTION	0.602099	1.91717	0.0195652	0.0295537	200	16	TIMP1;CD74;B2M;INHBA;SRGN;WARS;BCAT1;C2;TAPBP;TLR2;GALNT1;HIF1A;CTSS;GBP2;THY1;CCL2	TIMP1;CD74;B2M;INHBA;SRGN;WARS;BCAT1
	HALLMARK_INTERFERON_ALPHA_RESPONSE	0.536597	1.77135	0.043722	0.0566075	97	17	CD74;B2M;C1S;PROCR;IFI30;IFI27;WARS;LY6E;BST2;IFITM3;LGALS3BP;PSME2;GBP2;IFITM1;IRF1;TXNIP;PLSCR1	CD74;B2M;C1S;PROCR;IFI30;IFI27;WARS;LY6E;BST2;IFITM3
	HALLMARK_INTERFERON_GAMMA_RESPONSE	0.453714	1.75672	0.0293522	0.0514806	200	33	TNFAIP6;VCAM1;CFB;CD74;B2M;MT2A;C1R;C1S;IFI30;IFI27;WARS;SERPING1;LY6E;BST2;IFITM3;TAPBP;LGALS3BP;XAF1;HIF1A;PSME2;SOD2;TNFSF10;TNFAIP2;CDKN1A;NFKBIA;IRF1;CCL2;TXNIP;PLSCR1;FGL2;BTG1;SOCS3;NAMPT	TNFAIP6;VCAM1;CFB;CD74;B2M;MT2A;C1R;C1S;IFI30;IFI27;WARS;SERPING1;LY6E;BST2
	HALLMARK_INFLAMMATORY_RESPONSE	0.414909	1.55845	0.0739979	0.0958793	200	29	TNFAIP6;TIMP1;ITGB8;INHBA;SLC7A2;PDPN;MET;LY6E;BST2;EMP3;TAPBP;TNFSF15;CD82;CXCL6;TLR2;HIF1A;CHST2;IFITM1;TNFSF10;ATP2A2;CDKN1A;NFKBIA;BTG2;IRF1;CCL2;OSMR;LPAR1;AHR;NAMPT	TNFAIP6;TIMP1;ITGB8;INHBA;SLC7A2;PDPN;MET;LY6E;BST2;EMP3
	HALLMARK_XENOBIOTIC_METABOLISM	0.418772	1.32321	0.179671	0.18675	200	15	KYNU;CFB;MT2A;PDLIM5;BCAT1;PTGES;TMBIM6;PAPSS2;ATP2A2;TPST1;PTGDS;IGF1;IGFBP4;FBLN1;APOE	KYNU;CFB;MT2A;PDLIM5
	HALLMARK_KRAS_SIGNALING_UP	0.388808	1.23739	0.221616	0.218116	200	16	CFB;INHBA;ANKH;ITGBL1;EPB41L3;SPARCL1;ENG;CTSS;VWA5A;ANGPTL4;NRP1;PLAU;GFPT2;AKAP12;EMP1;GPNMB	CFB;INHBA;ANKH;ITGBL1;EPB41L3;SPARCL1;ENG
7	HALLMARK_P53_PATHWAY	0.584926	2.0662	0.0019861	0.0100656	200	18	HBEGF;S100A4;RGS16;AK1;APP;S100A10;CD81;NUPR1;BTG2;KLF4;TXNIP;FOS;PROCR;CD82;ZBTB16;FOXO3;JUN;ZFP36L1	HBEGF;S100A4;RGS16;AK1;APP;S100A10;CD81;NUPR1;BTG2;KLF4;TXNIP
	HALLMARK_KRAS_SIGNALING_UP	0.567977	2.04003	0.00104275	0.00587159	200	19	HBEGF;SPARCL1;ITGBL1;RGS16;GFPT2;TSPAN7;TFPI;KLF4;BTC;ALDH1A3;HDAC9;EREG;SPON1;PTBP2;ANGPTL4;ANKH;NRP1;PRRX1;CFB	HBEGF;SPARCL1;ITGBL1;RGS16;GFPT2;TSPAN7;TFPI
	HALLMARK_MTORC1_SIGNALING	0.53802	1.84651	0.0147783	0.0309423	200	16	FGL2;CD9;IGFBP5;PPIA;NUPR1;BTG2;PRDX1;BCAT1;XBP1;LDHA;CANX;SLC9A3R1;HSPA5;PLOD2;ADD3;NAMPT	FGL2;CD9;IGFBP5;PPIA;NUPR1;BTG2;PRDX1
	HALLMARK_ADIPOGENESIS	0.453488	1.58007	0.0677083	0.124282	200	17	SPARCL1;APLP2;GPX3;COL4A1;ITIH5;GPX4;REEP5;UBC;MGST3;RTN3;CD151;SOD1;LIFR;ANGPTL4;ANGPT1;C3;APOE	SPARCL1;APLP2;GPX3;COL4A1;ITIH5;GPX4
	HALLMARK_INFLAMMATORY_RESPONSE	0.411819	1.53915	0.056701	0.123695	200	22	HBEGF;CD55;RGS16;EMP3;HRH1;BTG2;ITGB8;AXL;BST2;EREG;MET;CD82;TNFSF10;LY6E;CCL2;IL1R1;LPAR1;TIMP1;HIF1A;AHR;NAMPT;TNFAIP6	HBEGF;CD55;RGS16;EMP3;HRH1;BTG2;ITGB8;AXL
	HALLMARK_APOPTOSIS	0.351115	1.47221	0.0849741	0.145671	161	33	TIMP3;CLU;GPX3;HSPB1;CAV1;APP;TIMP2;LGALS3;ANXA1;GPX4;IGFBP6;BTG2;TXNIP;TSPO;CASP4;TGFB2;SOD1;EREG;CASP3;DNAJC3;TNFSF10;JUN;PDGFRB;IFITM3;DCN;DPYD;TIMP1;CTNNB1;ANKH;BGN;SOD2;LUM;MMP2	TIMP3;CLU;GPX3;HSPB1;CAV1;APP;TIMP2;LGALS3;ANXA1;GPX4;IGFBP6;BTG2;TXNIP
	HALLMARK_IL2_STAT5_SIGNALING	0.350247	1.37305	0.121721	0.190926	200	25	FGL2;RGS16;ITGA6;ITGAV;ENPP1;ITIH5;GPX4;CD81;PRNP;XBP1;GSTO1;SELP;RNH1;MAP3K8;CASP3;TIAM1;CKAP4;WLS;TNFSF10;IFITM3;NRP1;AHR;SNX9;COL6A1;RORA	FGL2;RGS16;ITGA6;ITGAV;ENPP1;ITIH5;GPX4;CD81
	HALLMARK_COAGULATION	0.346637	1.32106	0.141414	0.20928	138	25	TIMP3;CD9;CLU;HTRA1;CFD;FN1;CFI;ANXA1;ADAM9;PROS1;LRP1;CTSK;COMP;SERPING1;TIMP1;SPARC;FBN1;FYN;C1S;C3;C1R;CFB;MMP2;MMP1;MMP3	TIMP3;CD9;CLU;HTRA1;CFD;FN1;CFI;ANXA1;ADAM9;PROS1
8	HALLMARK_COAGULATION	0.602859	2.24962	0	0.00170617	138	18	FN1;HTRA1;TIMP3;CD9;CLU;ANXA1;TIMP1;CFD;LRP1;RAC1;CFI;PROS1;CRIP2;ADAM9;COMP;FBN1;MMP2;C3	FN1;HTRA1;TIMP3;CD9;CLU
	HALLMARK_MTORC1_SIGNALING	0.509142	1.76566	0.0140704	0.0573701	200	15	CD9;IGFBP5;BCAT1;GAPDH;PRDX1;PPIA;LDHA;ENO1;HSP90B1;CANX;CALR;PGK1;BHLHE40;ADD3;NAMPT	CD9;IGFBP5;BCAT1;GAPDH;PRDX1;PPIA;LDHA;ENO1;HSP90B1;CANX
	HALLMARK_INFLAMMATORY_RESPONSE	0.487915	1.71324	0.0341463	0.052607	200	15	ITGB8;EMP3;CD55;HBEGF;TIMP1;RGS16;TNFAIP6;INHBA;AXL;MET;PDPN;LPAR1;CCL2;AHR;NAMPT	ITGB8;EMP3;CD55;HBEGF;TIMP1;RGS16;TNFAIP6
	HALLMARK_COMPLEMENT	0.401755	1.56485	0.0462144	0.0896807	200	21	FN1;CLU;CD55;F5;TIMP1;TIMP2;CALM1;LRP1;ADAM9;CTSD;COL4A2;LGALS3;GNAI2;KYNU;CBLB;ZFPM2;DOCK4;CP;JAK2;C3;ZEB1	FN1;CLU;CD55;F5;TIMP1;TIMP2;CALM1
	HALLMARK_APOPTOSIS	0.384122	1.55056	0.0571161	0.0787399	161	25	TIMP3;CLU;CAV1;LUM;ANXA1;TIMP1;TSPO;APP;TIMP2;HSPB1;IGFBP6;GPX3;SOD1;LGALS3;DNAJC3;PTK2;CD44;DCN;ATF3;SOD2;DPYD;MCL1;MMP2;CTNNB1;JUN	TIMP3;CLU;CAV1;LUM;ANXA1;TIMP1;TSPO;APP;TIMP2;HSPB1;IGFBP6;GPX3
	HALLMARK_EPITHELIAL_MESENCHYMAL_TRANSITION	0.284943	1.4219	0.0693916	0.119432	200	51	FN1;HTRA1;MGP;TIMP3;EMP3;VCAM1;TNC;LUM;CRLF1;PCOLCE2;TIMP1;PMP22;DAB2;PCOLCE;ANPEP;VEGFC;LRP1;ITGB1;INHBA;CALU;COL4A1;COL4A2;VIM;FMOD;ITGAV;COL6A3;CD44;NID2;COL16A1;ECM2;PRRX1;THBS2;LOXL1;ABI3BP;COMP;DCN;MXRA5;GAS1;GEM;FBN1;DPYSL3;MMP2;FBLN1;COL3A1;IGFBP4;SLIT2;COL1A1;CDH11;JUN;CXCL12;VCAN	FN1;HTRA1;MGP;TIMP3;EMP3;VCAM1;TNC;LUM;CRLF1;PCOLCE2;TIMP1;PMP22;DAB2
9	none with FDR < 0.25
10	HALLMARK_TNFA_SIGNALING_VIA_NFKB	0.570382	2.39835	0	0	200	30	TNC;NAMPT;SOD2;CCL2;NFIL3;CD44;JUN;ATF3;TIPARP;GEM;KLF9;CCNL1;FOSB;IL6;ZFP36;IL6ST;CEBPD;PNRC1;MCL1;SOCS3;PHLDA1;GCH1;DUSP1;IRF1;NR4A1;NR4A2;BTG1;KLF2;PDLIM5;HBEGF	TNC;NAMPT;SOD2;CCL2;NFIL3;CD44;JUN;ATF3;TIPARP;GEM;KLF9;CCNL1;FOSB;IL6;ZFP36;IL6ST;CEBPD;PNRC1;MCL1;SOCS3;PHLDA1
11	HALLMARK_EPITHELIAL_MESENCHYMAL_TRANSITION	0.558059	2.83952	0	0	200	56	COL1A1;COL3A1;SPARC;COL1A2;COL6A3;BGN;COL5A2;COL6A2;COL5A1;CDH11;MMP2;MXRA5;VCAN;THBS2;THY1;TGFBI;LUM;SERPINH1;COL16A1;DCN;PCOLCE;SFRP4;PPIB;POSTN;LGALS1;IGFBP4;FAP;ADAM12;LOXL1;PDGFRB;VIM;ITGB1;FBN1;SERPINE1;ECM2;GJA1;NID2;CALD1;ECM1;COL5A3;CALU;FBLN1;CXCL12;EDIL3;CTHRC1;COMP;DPYSL3;CADM1;MMP14;INHBA;SAT1;DAB2;FN1;VEGFC;PCOLCE2;TIMP3	COL1A1;COL3A1;SPARC;COL1A2;COL6A3;BGN;COL5A2;COL6A2;COL5A1;CDH11;MMP2;MXRA5;VCAN;THBS2;THY1;TGFBI;LUM;SERPINH1;COL16A1;DCN;PCOLCE;SFRP4;PPIB;POSTN;LGALS1;IGFBP4;FAP;ADAM12
	HALLMARK_UV_RESPONSE_DN	0.527988	1.9634	0.00371402	0.00235571	144	19	COL1A1;COL3A1;COL1A2;COL5A2;PDGFRB;SERPINE1;GJA1;NRP1;LTBP1;RUNX1;APBB2;DAB2;DLC1;CDON;GRK5;PDLIM5;SIPA1L1;IGFBP5;MAGI2	COL1A1;COL3A1;COL1A2;COL5A2
12	none with FDR < 0.25
13	HALLMARK_EPITHELIAL_MESENCHYMAL_TRANSITION	0.388598	1.94358	0.0016	0.0215771	200	62	MFAP5;FBN1;COL1A1;VCAN;TGFBR3;FBLN2;PCOLCE2;FSTL1;THY1;NTM;COL5A1;DCN;PRRX1;LOXL1;COL1A2;LAMA2;SFRP4;FBLN1;COL3A1;SPARC;MXRA5;COL12A1;LGALS1;LOX;ADAM12;EDIL3;THBS1;CD44;THBS2;DST;DPYSL3;IGFBP4;ELN;BMP1;FAP;MYL9;TGFBI;ID2;SFRP1;INHBA;ABI3BP;CALD1;PCOLCE;MGP;ITGAV;DAB2;MMP3;GEM;CXCL12;SAT1;COL4A1;VEGFC;COL4A2;TIMP1;PLOD2;COL6A3;TIMP3;VCAM1;SLIT2;HTRA1;FN1;TNC	MFAP5;FBN1;COL1A1;VCAN;TGFBR3;FBLN2;PCOLCE2;FSTL1;THY1;NTM;COL5A1;DCN;PRRX1;LOXL1;COL1A2;LAMA2;SFRP4;FBLN1;COL3A1;SPARC;MXRA5;COL12A1;LGALS1;LOX;ADAM12
	HALLMARK_UV_RESPONSE_DN	0.446479	1.64555	0.0265018	0.100609	144	21	COL1A1;TGFBR3;IGFBP5;CELF2;TGFBR2;COL1A2;ADD3;ANXA2;COL3A1;APBB2;MAP1B;PPARG;KALRN;DAB2;DLC1;PTPRM;PDLIM5;CAV1;CDON;SIPA1L1;MAGI2	COL1A1;TGFBR3;IGFBP5;CELF2;TGFBR2;COL1A2;ADD3;ANXA2;COL3A1;APBB2
	HALLMARK_MYOGENESIS	0.388037	1.44858	0.0847458	0.191016	200	20	COL1A1;CFD;PTGIS;LAMA2;COL3A1;ABLIM1;SPARC;DMD;ADAM12;GSN;IGF1;FABP3;TPD52L1;NAV2;GPX3;APP;HBEGF;COL4A2;COL6A3;CLU	COL1A1;CFD;PTGIS;LAMA2;COL3A1;ABLIM1;SPARC;DMD;ADAM12
	HALLMARK_MITOTIC_SPINDLE	0.388467	1.39652	0.106929	0.182778	200	19	TRIO;DOCK4;MARCKS;PXN;RASAL2;GSN;MYO1E;DST;ARHGEF3;SPTBN1;KIFAP3;MID1;FARP1;PALLD;ARHGAP10;ARHGEF12;STK38L;PDLIM5;SORBS2	TRIO;DOCK4;MARCKS;PXN;RASAL2;GSN;MYO1E;DST;ARHGEF3;SPTBN1;KIFAP3;MID1
STATES
Activated Sublining	Term	es	nes	pval	fdr	geneset_size	matched_size	genes	ledge_genes
	HALLMARK_EPITHELIAL_MESENCHYMAL_TRANSITION	0.395764	1.82625	0	0.0642179	200	87	VCAN;CXCL12;COL3A1;COL1A1;CDH11;COL6A3;MMP2;IGFBP4;MXRA5;DPYSL3;BGN;JUN;NNMT;GEM;COL5A2;ABI3BP;COL1A2;THY1;ECM2;GAS1;THBS2;NID2;TNC;MMP3;COL16A1;LOXL1;COL6A2;COMP;SPARC;FBN1;FBLN1;SFRP1;PDGFRB;IL6;SPOCK1;LUM;PRRX1;COL5A1;SGCD;CALD1;MMP1;BASP1;LAMC1;VIM;DCN;SLIT3;TAGLN;COL12A1;EDIL3;TGFBI;ADAM12;TPM1;SERPINH1;TGM2;SCG2;ID2;WIPF1;SNAI2;PCOLCE;TGFB1;CXCL1;CD59;FSTL1;SNTB1;ITGB5;ITGB1;NT5E;PLOD2;CALU…	VCAN;CXCL12;COL3A1;COL1A1;CDH11;COL6A3;MMP2;IGFBP4;MXRA5;DPYSL3;BGN;JUN;NNMT;GEM;COL5A2;ABI3BP;COL1A2;THY1;ECM2;GAS1;THBS2;NID2;TNC;MMP3;COL16A1;LOXL1;COL6A2;COMP;SPARC;FBN1;FBLN1;SFRP1;PDGFRB;IL6;SPOCK1;LUM;PRRX1;COL5A1;SGCD;CALD1;MMP1;BASP1
	HALLMARK_ESTROGEN_RESPONSE_EARLY	0.470005	1.80321	0.00429185	0.0393092	200	36	KAZN;CXCL12;IGFBP4;JAK2;NAV2;MED13L;UGCG;ADD3;SVIL;RHOBTB3;FKBP5;OLFML3;IL6ST;PDLIM3;MAST4;RAB31;FHL2;MYOF;CA12;SLC24A3;TGM2;SH3BP5;ELF1;NRIP1;MYC;SLC9A3R1;BHLHE40;TIAM1;SLC7A2;GAB2;XBP1;HES1;SLC1A1;FLNB;NBL1;KLF4	KAZN;CXCL12;IGFBP4;JAK2;NAV2;MED13L;UGCG;ADD3;SVIL;RHOBTB3;FKBP5;OLFML3;IL6ST;PDLIM3
Resting Sublining	Term	es	nes	pval	fdr	geneset_size	matched_size	genes	ledge_genes
	HALLMARK_EPITHELIAL_MESENCHYMAL_TRANSITION	0.521027	2.39643	0	0	200	100	DCN;VCAN;FBLN1;IGFBP4;FBN1;MFAP5;SFRP1;LUM;COL1A1;FBLN2;THY1;VIM;MMP2;CXCL12;COMP;JUN;TGFBR3;COL3A1;SCG2;COL6A2;GAS1;FSTL1;SFRP4;ECM2;MXRA5;LAMA2;COL1A2;MGP;THBS2;LGALS1;PCOLCE2;SLIT3;SPARC;COL5A1;EDIL3;FBLN5;LOXL1;ITGB1;PPIB;BGN;CD59;NTM;CD44;GADD45B;PDGFRB;PRRX1;NT5E;PMP22;LOX;BASP1;LAMC1;NNMT;ELN;MYL9;TNFRSF11B;ADAM12;DPYSL3;FMOD;SPOCK1;ECM1;CALU;RHOB;COL12A1;CADM1;LRP1;EFEMP2;SERPINH1;PCOLCE;…	DCN;VCAN;FBLN1;IGFBP4;FBN1;MFAP5;SFRP1;LUM;COL1A1;FBLN2;THY1;VIM;MMP2;CXCL12;COMP;JUN;TGFBR3;COL3A1;SCG2;COL6A2;GAS1;FSTL1;SFRP4;ECM2;MXRA5;LAMA2;COL1A2;MGP;THBS2;LGALS1;PCOLCE2;SLIT3;SPARC;COL5A1;EDIL3;FBLN5;LOXL1;ITGB1;PPIB;BGN;CD59;NTM;CD44;GADD45B;PDGFRB;PRRX1;NT5E;PMP22;LOX;BASP1;LAMC1;NNMT;ELN;MYL9
	HALLMARK_MYOGENESIS	0.548646	2.07759	0.00090171	0.00180624	200	39	CFD;GSN;IGF1;COL1A1;AEBP1;IGFBP7;COL3A1;COL6A2;FHL1;ABLIM1;LAMA2;SPARC;ITGB1;PTGIS;GADD45B;SSPN;ADAM12;CNN3;DMD;COL15A1;EIF4A2;KCNH1;TAGLN;LSP1;WWTR1;PRNP;DAPK2;BHLHE40;GPX3;SORBS1;AK1;MYH9;MEF2A;SGCD;TPD52L1;APP;COL4A2;CLU;HBEGF	CFD;GSN;IGF1;COL1A1;AEBP1;IGFBP7;COL3A1;COL6A2;FHL1;ABLIM1;LAMA2;SPARC;ITGB1;PTGIS;GADD45B;SSPN
	HALLMARK_APICAL_JUNCTION	0.505935	1.92294	0.00265722	0.0120416	200	37	VCAN;FBN1;THY1;MMP2;NEGR1;CD99;ACTB;ITGB1;CD34;THBS3;ACTG1;MYL9;TSPAN4;TNFRSF11B;SGCE;MYL12B;MPZL1;PFN1;MDK;BMP1;VCL;YWHAH;ADAM23;ACTN4;ADAM9;ICAM1;PIK3R3;BAIAP2;CDH11;EXOC4;PIK3CB;MSN;DLG1;TGFBI;MYH9;SLIT2;VCAM1	VCAN;FBN1;THY1;MMP2;NEGR1;CD99;ACTB;ITGB1;CD34;THBS3;ACTG1;MYL9;TSPAN4;TNFRSF11B;SGCE;MYL12B
	HALLMARK_COAGULATION	0.484178	1.80059	0.00531915	0.0284484	138	35	CFD;GSN;FBN1;C3;SERPING1;MMP2;COMP;C1R;C1S;PRSS23;CFH;SPARC;PLAU;CTSK;LAMP2;DPP4;S100A13;LRP1;RAC1;CTSB;ANXA1;THBS1;CAPN2;GNG12;CTSO;BMP1;ADAM9;CFI;TIMP1;CLU;TIMP3;MMP1;HTRA1;MMP3;FN1	CFD;GSN;FBN1;C3;SERPING1;MMP2;COMP;C1R;C1S;PRSS23;CFH
	HALLMARK_MYC_TARGETS_V1	0.538225	1.78359	0.00888099	0.0275753	200	22	EEF1B2;HSP90AB1;LDHA;EIF4A1;PSMA7;NPM1;HNRNPA1;PRDX4;EIF1AX;SERBP1;HSPD1;SSB;RAN;PPIA;PTGES3;SLC25A3;SRSF3;DEK;CANX;PHB2;XRCC6;CUL1	EEF1B2;HSP90AB1;LDHA;EIF4A1;PSMA7;NPM1;HNRNPA1;PRDX4;EIF1AX;SERBP1;HSPD1;SSB;RAN;PPIA;PTGES3;SLC25A3;SRSF3;DEK;CANX;PHB2;XRCC6
	HALLMARK_APOPTOSIS	0.43908	1.67114	0.016934	0.0584019	161	40	DCN;GSN;LUM;IGFBP6;MMP2;JUN;TGFBR3;BGN;CD44;IFITM3;GADD45B;EMP1;PDGFRB;LGALS3;TXNIP;LMNA;RHOB;ANXA1;GPX4;SOD1;CTNNB1;NEDD9;IRF1;HSPB1;GCH1;CASP3;GPX3;EREG;TGFB2;PMAIP1;CASP4;CAV1;SAT1;DPYD;APP;TIMP1;SOD2;ANKH;CLU;TIMP3	DCN;GSN;LUM;IGFBP6;MMP2;JUN;TGFBR3;BGN;CD44;IFITM3;GADD45B;EMP1;PDGFRB;LGALS3
	HALLMARK_ESTROGEN_RESPONSE_EARLY	0.391432	1.46049	0.0737847	0.202213	200	35	IGFBP4;KAZN;CXCL12;PRSS23;ABLIM1;OLFML3;ADD3;CD44;FOS;MYOF;DHRS3;AR;TUBB2B;SNX24;AFF1;FOXC1;TMEM164;SLC9A3R1;BHLHE40;ELOVL5;PMAIP1;NRIP1;UGCG;HES1;TIAM1;SLC7A2;SLC24A3;JAK2;SLC1A1;DLC1;TPD52L1;ADCY1;FLNB;GAB2;TIPARP	IGFBP4;KAZN;CXCL12;PRSS23;ABLIM1;OLFML3;ADD3;CD44;FOS
	HALLMARK_IL6_JAK_STAT3_SIGNALING	0.465451	1.4248	0.0957923	0.216975	87	16	PLA2G2A;JUN;CD44;IL13RA1;TNFRSF1A;IRF1;TLR2;MAP3K8;PTPN1;STAT1;CXCL1;OSMR;STAT3;PTPN2;IL1R1;PDGFC	PLA2G2A;JUN
Resting Lining	Term	es	nes	pval	fdr	geneset_size	matched_size	genes	ledge_genes
	HALLMARK_MTORC1_SIGNALING	0.560547	1.99905	0.00098619	0.0119573	200	28	FGL2;CD9;IGFBP5;BTG2;BCAT1;PPIA;NUPR1;PRDX1;CDKN1A;XBP1;IFRD1;SLC9A3R1;PLOD2;BHLHE40;LDHA;UBE2D3;ELOVL5;EIF2S2;PGK1;GSK3B;PNP;MTHFD2;WARS;EPRS;NAMPT;IFI30;SERPINH1;ADD3	FGL2;CD9;IGFBP5;BTG2;BCAT1;PPIA;NUPR1;PRDX1;CDKN1A;XBP1;IFRD1;SLC9A3R1;PLOD2;BHLHE40;LDHA
	HALLMARK_KRAS_SIGNALING_UP	0.517644	1.92462	0	0.0151766	200	33	HBEGF;ITGBL1;SPARCL1;RGS16;GFPT2;TSPAN7;KLF4;TFPI;USP12;BTC;ALDH1A3;HDAC9;EREG;INHBA;AKAP12;TMEM100;DNMBP;PLAU;NIN;SERPINA3;RABGAP1L;SDCCAG8;CBR4;CFH;ENG;ID2;ANGPTL4;PTBP2;SPON1;ANKH;PRRX1;NRP1;CFB	HBEGF;ITGBL1;SPARCL1;RGS16;GFPT2;TSPAN7;KLF4;TFPI
	HALLMARK_P53_PATHWAY	0.495147	1.8494	0.00600601	0.0231481	200	33	HBEGF;RGS16;S100A4;AK1;KLF4;BTG2;APP;S100A10;NUPR1;FOS;TXNIP;CDKN1A;CD81;ATF3;PTPN14;IER3;SAT1;BAIAP2;PROCR;CD82;CDH13;BTG1;H2AFJ;TOB1;TP63;TSC22D1;NDRG1;FOXO3;JUN;IFI30;ZBTB16;EPHX1;ZFP36L1	HBEGF;RGS16;S100A4;AK1;KLF4;BTG2;APP;S100A10;NUPR1;FOS;TXNIP;CDKN1A;CD81;ATF3
	HALLMARK_MYC_TARGETS_V1	0.490438	1.77583	0.00804829	0.0328826	200	29	PPIA;HSP90AB1;CNBP;YWHAQ;IFRD1;EIF4A1;HNRNPA2B1;LDHA;SRSF3;DDX21;MYC;PSMD8;PABPC1;EIF4G2;SRSF7;PSMA7;SLC25A3;EIF2S2;SSB;EIF1AX;PGK1;CCT5;YWHAE;PTGES3;SERBP1;RAN;EPRS;ODC1;HNRNPA1	PPIA;HSP90AB1;CNBP;YWHAQ;IFRD1;EIF4A1;HNRNPA2B1;LDHA;SRSF3;DDX21;MYC;PSMD8;PABPC1;EIF4G2;SRSF7;PSMA7;SLC25A3;EIF2S2;SSB;EIF1AX;PGK1;CCT5;YWHAE;PTGES3;SERBP1;RAN;EPRS;ODC1;HNRNPA1
	HALLMARK_OXIDATIVE_PHOSPHORYLATION	0.515003	1.62455	0.037594	0.0782745	200	17	GPX4;CYB5R3;LDHA;MGST3;NDUFA4;OGDH;NDUFB7;VDAC2;ATP6V1G1;ACADVL;SLC25A3;ATP6V0C;COX7A2;COX17;ATP6V0B;NDUFB8;OAT	GPX4;CYB5R3;LDHA;MGST3;NDUFA4;OGDH;NDUFB7;VDAC2;ATP6V1G1;ACADVL;SLC25A3;ATP6V0C;COX7A2;COX17;ATP6V0B;NDUFB8;OAT
	HALLMARK_INFLAMMATORY_RESPONSE	0.398156	1.53013	0.0315893	0.117504	200	39	HBEGF;CD55;RGS16;EMP3;ITGB8;BTG2;HRH1;AXL;KIF1B;CDKN1A;MET;BST2;EREG;MYC;INHBA;PDE4B;CD82;CALCRL;CSF1;GNAI3;CHST2;TPBG;PDPN;ACVR2A;KLF6;NAMPT;TAPBP;ICAM1;F3;IL6;LPAR1;TNFSF10;IL1R1;CCL2;LY6E;HIF1A;AHR;TNFAIP6;TIMP1	HBEGF;CD55;RGS16;EMP3;ITGB8;BTG2;HRH1;AXL
	HALLMARK_IL2_STAT5_SIGNALING	0.369779	1.43335	0.0626896	0.167337	200	40	FGL2;RGS16;ITGAV;ENPP1;ITGA6;GPX4;ITIH5;PLSCR1;PRNP;MAP3K8;TIAM1;CD81;CASP3;XBP1;GSTO1;GADD45B;SELP;BHLHE40;RNH1;MYC;CD44;SERPINB6;CSF1;ANXA4;GABARAPL1;PNP;FAH;ODC1;MYO1E;RABGAP1L;KLF6;NDRG1;WLS;TNFSF10;SNX9;NRP1;IFITM3;AHR;RORA;COL6A1	FGL2;RGS16;ITGAV;ENPP1;ITGA6;GPX4;ITIH5;PLSCR1;PRNP;MAP3K8;TIAM1;CD81;CASP3;XBP1;GSTO1
	HALLMARK_UV_RESPONSE_UP	0.418509	1.41135	0.112235	0.163321	158	23	GPX3;BTG2;JUNB;FOS;AMD1;CASP3;EIF5;ATF3;GLS;NR4A1;DNAJA1;DDX21;DNAJB1;TMBIM6;BTG1;CDC5L;BID;PLCL1;ICAM1;IL6;PDLIM3;EPHX1;SOD2	GPX3;BTG2;JUNB;FOS;AMD1;CASP3;EIF5;ATF3;GLS;NR4A1;DNAJA1
	HALLMARK_TNFA_SIGNALING_VIA_NFKB	0.320361	1.34495	0.088	0.200668	200	57	HBEGF;GFPT2;KLF2;KLF4;IER2;BTG2;EIF1;HES1;PDLIM5;JUNB;SGK1;MAP3K8;FOS;NR4A3;TIPARP;CDKN1A;ATF3;NR4A1;GADD45B;RCAN1;BHLHE40;IER3;SAT1;PHLDA2;MYC;INHBA;CCNL1;PDE4B;CD44;BTG1;CSF1;EGR1;NFE2L2;ZBTB10;PLAU;PER1;TSC22D1;ZFP36;KLF6;NAMPT;ID2;PMEPA1;ICAM1;F3;IL6;JUN;PNRC1;NFAT5;CEBPD;GEM;KLF9;CCL2;MARCKS;TNFAIP6;TNC;KYNU;SOD2	HBEGF;GFPT2;KLF2;KLF4;IER2;BTG2;EIF1;HES1;PDLIM5;JUNB;SGK1;MAP3K8;FOS;NR4A3;TIPARP;CDKN1A;ATF3;NR4A1
	HALLMARK_UNFOLDED_PROTEIN_RESPONSE	0.410646	1.31931	0.151911	0.203136	113	18	ATF6;HERPUD1;XBP1;ATF3;EIF4A1;KIF5B;ATF4;ERN1;EIF2AK3;DNAJC3;SPCS3;DNAJB9;YWHAZ;EIF4A2;YIF1A;MTHFD2;EIF4G1;CCL2	ATF6;HERPUD1;XBP1;ATF3;EIF4A1;KIF5B;ATF4;ERN1;EIF2AK3;DNAJC3;SPCS3;DNAJB9;YWHAZ;EIF4A2;YIF1A;MTHFD2;EIF4G1
Activated Lining	Term	es	nes	pval	fdr	geneset_size	matched_size	genes	ledge_genes
	HALLMARK_COAGULATION	0.688468	2.44495	0	0.00036507	138	27	MMP3;MMP1;FN1;TIMP1;HTRA1;CFB;TIMP3;CLU;C1R;C1S;CTSB;C2;SERPING1;BMP1;FYN;MAFF;PROS1;F3;GNG12;CFH;PLAU;C3;PRSS23;COMP;GSN;FBN1;CFD	MMP3;MMP1;FN1;TIMP1;HTRA1;CFB;TIMP3;CLU;C1R;C1S
	HALLMARK_ALLOGRAFT_REJECTION	0.542607	1.82892	0.0138376	0.0668083	200	22	TIMP1;CD74;INHBA;B2M;BCAT1;SRGN;WARS;C2;TAPBP;GALNT1;TLR2;HIF1A;GBP2;CTSS;LYN;ABI1;ACVR2A;IL6;JAK2;NPM1;CCL2;THY1	TIMP1;CD74;INHBA;B2M;BCAT1;SRGN;WARS;C2;TAPBP;GALNT1
	HALLMARK_EPITHELIAL_MESENCHYMAL_TRANSITION	0.396673	1.79256	0.00316456	0.0558561	200	75	MMP3;MMP1;FN1;TIMP1;HTRA1;VCAM1;TIMP3;VEGFC;INHBA;LUM;TNC;TGFBI;CXCL1;COL12A1;COL3A1;COL4A1;ANPEP;PCOLCE;EMP3;NOTCH2;FAP;COL5A2;MGP;COL4A2;PLOD2;BMP1;SGCD;ITGB5;CXCL6;DAB2;GJA1;PPIB;COL1A2;QSOX1;PLOD1;SERPINE2;SNTB1;CRLF1;LOXL1;TPM1;MFAP5;ADAM12;PDGFRB;IL6;TAGLN;NNMT;LAMA2;COL16A1;DST;SCG2;EDIL3;MXRA5;SLIT3;FBLN2;LGALS1;SPOCK1;SFRP1;COL1A1;THY1;GEM;COMP;CALD1;FBN1;CDH11;GAS1;TGFBR3;VIM;GADD45B;CD…	MMP3;MMP1;FN1;TIMP1;HTRA1;VCAM1;TIMP3;VEGFC;INHBA;LUM;TNC;TGFBI;CXCL1;COL12A1;COL3A1;COL4A1;ANPEP;PCOLCE
	HALLMARK_COMPLEMENT	0.456254	1.76572	0.0145548	0.049011	200	38	FN1;KYNU;TIMP1;CFB;CLU;C1R;C1S;CXCL1;CTSB;CTSD;C2;SERPING1;COL4A2;DGKH;ERAP2;DOCK9;USP15;PLA2G4A;FYN;CTSS;LYN;F5;MAFF;HSPA1A;IL6;F3;CALM1;JAK2;DOCK4;CFH;LGALS3;IRF1;C3;PLSCR1;CP;ANXA5;ZEB1;ZFPM2	FN1;KYNU;TIMP1;CFB;CLU;C1R;C1S;CXCL1;CTSB;CTSD;C2
	HALLMARK_INTERFERON_ALPHA_RESPONSE	0.532829	1.71184	0.0320513	0.0562942	97	18	CD74;B2M;C1S;WARS;PROCR;IFI30;LY6E;IFI27;LGALS3BP;GBP2;BST2;PSME2;IFITM3;IFITM1;ELF1;IRF1;PLSCR1;TXNIP	CD74;B2M;C1S;WARS;PROCR;IFI30;LY6E;IFI27;LGALS3BP
	HALLMARK_INTERFERON_GAMMA_RESPONSE	0.383405	1.55448	0.043058	0.108122	200	46	TNFAIP6;CD74;CFB;VCAM1;MT2A;B2M;C1R;C1S;WARS;IFI30;LY6E;IFI27;XAF1;LGALS3BP;TAPBP;SERPING1;SOD2;TNFAIP2;HIF1A;BST2;PSME2;IFITM3;PFKP;PLA2G4A;AUTS2;RNF213;CMKLR1;NLRC5;TNFSF10;MVP;RIPK1;IL6;CDKN1A;NFKBIA;GCH1;JAK2;SSPN;CFH;IRF1;CCL2;PLSCR1;TXNIP;BTG1;SOCS3;FGL2;NAMPT	TNFAIP6;CD74;CFB;VCAM1;MT2A;B2M;C1R;C1S;WARS;IFI30;LY6E;IFI27;XAF1;LGALS3BP
	HALLMARK_KRAS_SIGNALING_UP	0.449867	1.50338	0.0849142	0.116145	200	20	CFB;ANKH;INHBA;ITGBL1;ENG;EPB41L3;VWA5A;SPARCL1;CTSS;CMKLR1;MAP7;ALDH1A2;HBEGF;TSPAN7;TFPI;GPNMB;CFH;PLAU;SPON1;AKAP12	CFB;ANKH;INHBA;ITGBL1;ENG;EPB41L3
	HALLMARK_INFLAMMATORY_RESPONSE	0.372388	1.49863	0.0674157	0.103772	200	43	ITGB8;TNFAIP6;TIMP1;INHBA;PDPN;SLC7A2;MET;LY6E;EMP3;TAPBP;TNFSF15;TLR2;CD82;KIF1B;HIF1A;CHST2;BST2;CXCL6;IL1R1;IFITM1;LYN;AXL;CMKLR1;ABI1;TNFSF10;MYC;LPAR1;HBEGF;ACVR2A;CALCRL;HAS2;IL6;F3;CDKN1A;NFKBIA;GCH1;OSMR;ATP2A2;IRF1;CCL2;BTG2;AHR;NAMPT	ITGB8;TNFAIP6;TIMP1;INHBA;PDPN;SLC7A2;MET;LY6E
	HALLMARK_ANDROGEN_RESPONSE	0.484246	1.49701	0.0950096	0.0928096	101	16	ANKH;UAP1;B2M;PDLIM5;STEAP4;FKBP5;ABHD2;LMAN1;SEC24D;SGK1;TNFAIP8;MAP7;XRCC5;AKAP12;ADAMTS1;ELL2	ANKH;UAP1;B2M;PDLIM5;STEAP4
	HALLMARK_XENOBIOTIC_METABOLISM	0.410654	1.38356	0.142332	0.134675	200	21	KYNU;CFB;MT2A;PDLIM5;BCAT1;PAPSS2;PTGES;IL1R1;CDO1;PTGES3;PROS1;SERTAD1;TPST1;AOX1;GCH1;ATP2A2;PTGDS;IGF1;APOE;FBLN1;IGFBP4	KYNU;CFB;MT2A;PDLIM5;BCAT1

## Sheet: Supplementary Table 4
resting lining	int lining	activated lining	int lining/sub	activated sublining	resting sublining
PRG4	FN1	MMP3	LRP1B	VCAN	PLA2G2A
HBEGF	CRTAC1	MMP1	SLIT2	KAZN	DCN
CLIC5	PLA2G2A	FN1	ADGRB3	COL14A1	CFD
GPR1	HTRA1	ITGB8	GPC6	BNC2	VCAN
CD55	MGP	CRTAC1	PLCB1	BICC1	CCN5
ITGBL1	PRG4	KYNU	MGAT4C	CXCL12	GSN
TIMP3	TIMP3	TNFAIP6	FAM155A	COL3A1	FBLN1
ERBB4	ITGB8	TIMP1	MMP3	DCLK1	IGFBP4
FGL2	SPARCL1	ZNF385B	GULP1	COL1A1	SERPINF1
THBS4	CD9	SOX5	PDE1A	PLPP1	FBN1
SPARCL1	CLU	HTRA1	ANKH	SETBP1	ASPN
C11orf96	TNXB	HLA.B	PLXDC2	CACNA1C	DCLK1
PCSK6	ITGBL1	PDGFC	SEMA3D	CDH11	MFAP5
GPC5	ITM2B	HLA.C	MMP1	APOE	PLPP1
CRTAC1	THBS4	SEMA3C	CEMIP	GLIS3	COL14A1
CD9	EMP3	CD74	ITGB8	RORA	IGF1
TRHDE	ZNF385B	HLA.A	SOX5	ADGRB3	CST3
OLFM3	SOX5	CFB	EPHA3	ARHGAP24	SFRP1
CNTN4	S100A10	VCAM1	EXT1	COL6A3	LUM
IGFBP5	S100A4	TMEM196	ANK3	ADK	COL1A1
ZSWIM6	APLP2	HLA.DRB1	COL12A1	CHI3L2	DPT
SEMA3E	TPPP3	PLA2G2A	BNC2	MMP2	CELF2
NTN4	SCARA5	MT2A	UST	CAMK2D	IGFBP6
RGCC	AQP1	LINC01060	ENAH	IGFBP4	C3
COLEC12	CRIP1	SEMA3A	DYNC2H1	FAM155A	NOVA1
GALNT10	RGCC	RERG	SEMA3A	SSBP2	FBLN2
COL22A1	UAP1	DAPK1	MAML2	IGFBP7	PDGFRL
ERRFI1	STEAP4	ANK3	EBF1	ENAH	TNXB
S100A6	TMEM196	TIMP3	PDE4D	FGF7	THY1
ECRG4	CLIC5	CHI3L2	FBXL7	CHI3L1	MARCKS
CFD	CAV1	VEGFC	GMDS	LDB2	BICC1
XYLT1	RERG	ANKH	NAMPT	SOD2	VIM
HTRA1	NDUFA4L2	INHBA	ZNF385B	MAP4K4	SERPING1
RGS16	IGFBP5	LUM		DPT	AEBP1
CLU	S100A6	LINC01411		NEGR1	KAZN
GFPT2	ERRFI1	HLA.DRA		ZFP36L1	PCSK5
ZBTB7C	SLC39A14	UAP1		AEBP1	CCDC80
APLP2	ANK3	CEMIP		MXRA5	MMP2
ITM2B	CD55	CSGALNACT1		RBMS3	TGFBR2
PPFIA2	VCAM1	ITGBL1		GPC6	PLPP3
CREB5	CD63	ADAMTS5		APBB2	EFEMP1
ERC1	ECRG4	CAMK1D		SRGAP1	CXCL12
SEMA5A	VKORC1	LRMDA		LAMB1	COMP
GPX3	NTN4	VKORC1		CYP7B1	IGFBP7
TNXB	HBEGF	NTN4		ANGPT1	SRPX
S100A4	LAPTM4A	PSD3		CD74	JUN
ANK3	AK1	TNC		IGF1	TGFBR3
FAM49A	TWISTNB	CLU		FTO	RARRES1
KLF2	ENPP1	ERRFI1		LTBP1	FTL
HAS1	HLA.C	USP53		EBF1	C1R
UAP1	UGP2	ADAMTS6		JAK2	COL3A1
SCARA5	MT2A	XYLT1		DPYSL3	COL6A1
HSPB1	SEMA3A	GOLM1		BGN	SETBP1
PRKG1	ARL6IP5	ADAMTS16		PPFIBP1	C1orf21
NEAT1	ANGPTL2	LBP		JUN	SCG2
TPR	CD151	CYP1B1		TMEM108	COL6A2
ZNF385B	BCAT1	GULP1		PDE4D	ZEB1
PPM1L	F5	B2M		BMPER	GAS1
EMP3	B2M	PDLIM5		MGAT4C	FSTL1
ITGAV	TNC	ISLR		ZNF521	C1S
UST	SH3BGRL3	MAGI2		NAALADL2	CD248
LTBP4	SEMA3C	UGP2		ANTXR1	PRSS23
STEAP4	FAM49A	GABRA4		NAMPT	SFRP2
MTRNR2L12	CD164	SIPA1L1		GLI3	CFH
SHANK2	PSAP	BCAT1		ELL2	EEF1A1
ENPP1		GABRB1		COL6A1	TMSB10
SV2B		C1R		NTNG1	NEGR1
PCOLCE2		CREB5		COL8A1	PI16
MYPN		TREM1		NNMT	MFAP4
TPPP3		FOXO1		AHR	SFRP4
CAV1		ZEB2		MARCKS	CHI3L1
GPRC5A		SLC39A14		FBXL7	ECM2
FRY		THBS4		CTNNB1	GLIS3
GRK5		EXT1		NAV2	FHL1
COL4A1		TGFBI		RUNX1	ABLIM1
ITGB8				PDGFRA	MXRA5
COL4A2				RBPJ	PRELP
MYO16				MED13L	MGST1
AK1				NLGN4X	TRIO
TSPAN7				C3	OLFML3
ITGA6				BTBD11	SELENOP
DIRC3				KCNQ1OT1	PODN
KHDRBS3				GEM	KCND2
PLCB1				NFIB	LAMA2
DAB2				MCC	CP
RELL1				PTGFR	PHLDB2
EML1				PARD3	EBF1
KLF4				LPP	EPHX1
MGP				COL5A2	AC004160.1
CPNE8				STXBP5	PTGFR
UGP2				WTAP	PXDNL
PLEKHA1				PTGDS	EBF2
SOX5				DYNC2H1	COL1A2
IER2				AC099560.1	RBMS3
TFPI				MIR99AHG	ITGA11
ANXA1				TEAD1	TUBA1A
BTG2				SERPINF1	MGP
CRLF1				PCSK5	THBS2
PSD3				ABI3BP	OGN
HRH1				CP	SNX9
ADGRA3				EPB41L2	EHBP1
EIF1				PDE7B	ABCA8
PHLPP1				PDZRN3	ANXA2
MAGI2				FLRT2	ZFP36L1
UNC5C				PPP3CA	MXRA8
H3F3B				CCL2	TPT1
AL034417.2				ROR1	ACKR3
SERPINB1				FRMD6	AHR
VPS13A				SMOC2	LGALS1
CEMIP2				MAML2	NLGN1
SIPA1L1				RUNX1T1	FGFBP2
SORBS2				NRP1	NAV3
GABRA4				TMTC2	PCOLCE2
VEGFC				TBL1XR1	PLAC9
ZNRF2				ROBO1	SLIT3
NFATC2				WWTR1	LGR4
ZDBF2				COL1A2	CD99
TIMP2				MIR100HG	ANTXR1
GPX4				AP002518.2	SPARC
APP				TPST1	COL5A1
EFNB2				PRKD1	FAU
HTRA4				SVEP1	EEF1G
SH3BGRL3				MDK	LHFPL6
GULP1				RARRES2	LINC00882
ANGPTL2				SMOC1	EMILIN2
PALMD				DOCK4	RACK1
ITIH5				ZFHX4	AKAP12
CASP4				UGCG	ACTB
S100A10				TCF4
BCAT1				REV3L
PROS1				ARHGAP42
CRIP1				ANKS1B
SLC4A7				THY1
EPHA6				PRICKLE1
SAP30L.AS1				DLEU2
HES1				SGIP1
RASGEF1B				SCMH1
PTPRS				EHBP1
MAGI1				SH3PXD2B
ACTG1				EMILIN1
CALM1				ECM2
NDFIP1				TEX41
SCUBE1				PALM2.AKAP2
AXL				CEBPD
PPIA				VPS13B
ADAM9				SIK3
SEMA3C				ROR2
MAPRE2				PDZRN4
LGALS3				GAS1
ZC3HAV1				ANK2
YWHAH				STARD13
SMIM14				THBS2
RHOA				MBD5
PDLIM5				ETV6
AP002370.2				SH3RF3
NUPR1				SPON1
MTUS2				KLF9
AC003991.1				PDE3A
AUTS2				PLD1
CPNE4				AL357873.1
ROBO2				NID2
SOX6				TNC
PLSCR1				MMP3
MEDAG				ADD3
HHIP				MYCBP2
CALM2				SVIL
CNTNAP3				SMYD3
				CHST11
				DPYD
				SAMD4A
				TCF12
				KCNH1
				SNX9
				FNDC1
				COL16A1
				RUNX2
				HLA.DRA
				NPAS3
				FOSB
				RND3
				PBX1
				HMCN1
				RAD51B
				CEP112
				CYTH3
				PDE10A
				RHOBTB3
				GGT5
				ZFP36
				TTC28
				TBX15
				ARL15
				NFIA
				TANC2
				FHIT
				PTPRK
				EPHA3
				PNRC1
				ENPP2

## Sheet: Supplementary Table 5
CLUSTERS
	TFDP2_308	MEIS1_486	CUX1_294	SREBF2_99	UBP1_393	FOXJ3_378	TCF4_97	FOS_137	YY1_173	KLF6_165	ZFHX3_483	SMAD5_866	MECOM_169	RUNX1_733	NFATC3_713	SMAD1_744	POU2F1_614	TWIST1_42	RUNX2_732	REL_721	JUND_124	TCF7L2_762	NFAT5_717	FOSB_121	SOX5_758	BACH2_113	SMARCC1_651	CREM_108	SREBF1_22	JUN_143	TEAD1_796	KLF4_208	ENO1_803	STAT1_773	KLF13_238	KLF2_846	MBD2_644	FOXC1_349	TOPORS_814	ELK3_327	STAT5B_779	BACH1_130	PRRX1_440	ZEB1_157	ZBTB7A_258	EGR1_195	NR3C1_666	TCF12_56	SP3_247
0	0.544883	-0.493675	0.31746	-0.612493	0.0869905	0.5087	-0.712882	-1.65879	0.198877	0.60961	-0.268642	0.732232	0.0779834	0.308833	0.240061	-0.426319	0.253408	-0.478127	0.72671	0.719612	-1.77096	0.413134	0.253035	-1.31267	0.694088	-1.35504	-1.78014	-0.609696	-0.513405	-1.71629	0.412732	-0.426775	-0.38545	0.466586	0.172229	-0.582703	0.681144	0.366096	-0.360243	0.244454	0.613123	-1.45534	-0.155657	-0.685671	0.433916	0.498914	0.248636	-0.40124	-0.0310938
1	0.113497	-0.142331	0.0682209	-0.0179622	0.15172	0.0856621	0.00117	0.52599	-0.0672066	0.169349	-0.069127	0.0585967	0.0873363	0.43523	0.246961	0.0881891	0.0778232	0.049129	0.615297	0.611987	0.434213	0.24848	0.240981	0.502975	0.218709	0.438176	0.430357	-0.145159	0.0427001	0.497326	0.330416	-0.133566	0.0146556	-0.085601	0.0268083	-0.256638	0.122489	0.051549	-0.0515266	-0.0273069	-0.0483744	0.473519	-0.0400895	-0.0430205	0.115456	0.167569	0.139631	0.0461903	0.0269127
2	0.045271	0.758717	0.119107	0.770175	-0.0909488	0.207366	0.721195	0.921166	0.5016	-0.0958679	1.01513	-0.11988	0.469688	-0.457362	-0.142203	0.248073	0.439817	0.410706	-0.923268	-0.496337	1.09469	-0.233438	-0.0445731	0.7456	-0.152437	0.856157	1.04375	1.10789	0.623573	1.07978	-0.32195	0.726615	0.653726	0.228708	0.440453	1.0909	-0.118137	0.232648	0.709275	0.454492	0.170278	0.870367	0.850941	0.809691	-0.0341984	0.0348426	-0.182762	0.392349	0.399845
3	-0.266195	0.255949	-0.135594	0.373076	0.0474723	-0.225581	0.365774	1.16674	-0.192456	-0.301475	0.0964999	-0.428035	-0.0042444	0.16949	-0.0471007	0.285622	-0.107776	0.319206	0.0451172	0.0540425	1.1647	-0.0691522	0.0279398	0.973208	-0.326453	0.945747	1.19076	0.322236	0.328278	1.18192	-0.0800095	0.190696	0.191076	-0.333043	-0.0539611	0.238006	-0.347986	-0.110061	0.150718	-0.213036	-0.382107	1.04939	0.0388674	0.350954	-0.2327	-0.275001	0.0760316	0.259453	0.0244625
4	0.321613	-0.314749	0.25333	-0.359403	0.215154	0.404801	-0.516049	-1.48404	0.0599476	0.273426	-0.427682	0.366336	0.137371	-0.0348032	0.687923	-0.156719	0.0441102	-0.272545	0.255336	-0.1214	-1.48795	0.418355	0.332797	-1.14745	0.606478	-1.1733	-1.53735	-0.388661	-0.328767	-1.56334	0.442914	-0.171829	-0.241766	0.319544	0.230606	-0.234527	0.352124	0.168276	-0.328022	-0.0144566	0.466976	-1.26107	-0.244711	-0.527905	0.184519	0.139451	0.40715	-0.184182	-0.0127163
5	0.0588518	0.46528	0.134031	0.427235	-0.0700757	0.168232	0.362543	0.458369	0.322175	-0.0362257	0.686947	-0.026753	0.349994	-0.338116	-0.108926	0.104619	0.294696	0.189451	-0.650199	-0.299418	0.575195	-0.126153	-0.0306936	0.419022	-0.0441644	0.434293	0.515089	0.699307	0.340231	0.559639	-0.193616	0.465455	0.356016	0.191494	0.293377	0.676758	-0.0316611	0.157395	0.355707	0.243099	0.17945	0.486158	0.541009	0.429658	0.00242778	0.0416508	-0.0629894	0.264761	0.278542
6	-0.140197	0.434291	0.0928567	0.468456	0.11887	0.122667	0.54133	1.15329	-0.0059941	-0.26033	0.243665	-0.273477	0.163202	0.377401	0.246233	0.336299	0.0254954	0.458946	0.332723	0.197016	1.1471	0.24664	0.243649	0.934847	-0.124791	0.961293	1.15866	0.527517	0.424658	1.14066	0.031777	0.345359	0.369451	-0.400878	0.168722	0.456056	-0.231222	0.160372	0.267429	-0.0059956	-0.358221	1.05069	0.202433	0.470833	-0.16088	-0.238248	0.212898	0.373767	0.127988
7	0.554523	1.19847	0.56707	1.15572	0.171284	0.821406	1.00839	0.73176	1.15175	0.30231	1.50656	0.339072	1.02273	-0.197427	0.345704	0.391101	1.00426	0.67324	-0.650354	-0.103225	0.971849	0.224461	0.38668	0.723992	0.310869	0.879406	0.848046	1.70309	1.00498	0.946522	0.134432	1.08498	1.17777	0.859673	1.18342	1.62938	0.318264	0.786829	1.15876	1.05308	0.886589	0.835046	1.37038	1.18664	0.308448	0.463971	0.244414	0.633748	0.791217
8	-0.27729	0.692878	-0.0447093	0.728076	0.182204	-0.092228	0.659579	1.34728	0.0156839	-0.40462	0.392117	-0.540446	0.16679	0.00764107	0.172264	0.532689	0.041841	0.511373	-0.248244	-0.24764	1.46469	-0.0527413	0.157689	1.1209	-0.362451	1.17143	1.46637	0.779382	0.590519	1.39583	-0.0497208	0.520269	0.483648	0.0622353	0.136614	0.663993	-0.45994	0.00448272	0.413069	-0.118271	-0.0193138	1.27147	0.278582	0.661824	-0.247382	-0.384667	0.197979	0.458736	0.141087
9	0.331462	0.0196314	0.18475	-0.0247058	-0.0621373	0.404439	0.0177398	-0.105624	0.442659	0.389594	0.323964	0.530113	0.235793	0.0975065	0.207302	-0.231859	0.366337	-0.0116515	0.0779017	0.218955	-0.152529	0.236777	0.162201	-0.0571316	0.261174	-0.0574623	-0.213929	0.145837	-0.0169602	-0.0854468	0.0534034	0.0177544	0.143847	0.00301415	0.368345	0.137034	0.49674	0.367796	0.145965	0.504124	0.119736	-0.0893843	0.30608	0.0378382	0.273764	0.483809	-0.114934	-0.0942696	0.180915
10	0.426694	-0.322033	0.172962	-0.223355	0.0608194	0.163575	-0.399672	0.218045	0.121947	0.506106	-0.256729	0.534951	-0.0724626	0.335267	0.39023	-0.173279	0.0951263	-0.262678	0.658967	0.749066	0.00128526	0.222086	0.243311	0.119572	0.427209	0.0915551	0.0613691	-0.318276	-0.194961	0.163016	0.422732	-0.368919	-0.1476	0.54203	0.056815	-0.531785	0.529541	0.162113	-0.164747	0.212029	0.56938	0.074568	-0.224183	-0.370127	0.318585	0.565371	0.0769049	-0.358369	-0.0093199
11	0.390108	-0.374554	0.19154	-0.172992	0.163844	0.279946	-0.550522	1.03055	-0.0510754	0.331709	-0.37145	0.272276	0.0550778	0.859148	0.705444	-0.0428962	0.129045	-0.269676	1.32939	0.777839	0.766842	0.376116	0.387703	0.923536	0.464603	0.788282	0.852085	-0.607397	-0.084093	0.95339	0.635483	-0.249942	-0.204343	0.116813	0.211872	-0.419196	0.287028	0.126717	-0.305229	0.149127	0.175118	0.853054	-0.214567	-0.546006	0.204485	0.320548	0.19609	-0.144986	0.0153832
12	1.38531	1.54107	1.17997	1.71031	0.536681	1.8691	1.18691	0.720562	1.99437	1.03068	2.17483	0.996802	1.8477	0.307382	1.123	0.479462	1.68646	0.919211	-0.0612989	0.64112	0.978132	0.892141	1.07354	0.833553	1.2014	1.03827	0.755974	2.3634	1.49627	0.974263	0.765718	1.47419	1.798	1.50126	2.28561	2.29959	0.981525	1.65251	1.73429	1.96457	1.70542	0.963284	1.95697	1.53603	0.887594	1.12057	0.660114	0.897082	1.38402
13	0.122357	-0.246416	0.0947592	0.354281	0.567515	-0.0272074	-0.602451	0.373389	-0.435854	0.0730286	-0.89912	0.158851	0.418628	0.470926	0.00530015	0.343457	-0.375407	-0.220363	0.530388	0.00707732	0.294552	0.61012	0.10428	0.515887	0.647869	0.214151	0.338657	0.558657	0.182428	0.360808	1.14187	0.656455	-0.328251	0.0668241	-0.0131068	0.406237	0.260426	-0.126146	-0.312565	-0.285859	0.0340237	0.454439	-0.601573	-0.626653	0.00972096	-0.286341	0.753687	0.0350413	0.270925
STATES
	MEIS1_486	SREBF2_99	TCF4_97	FOS_137	YY1_173	KLF6_165	ZFHX3_483	SMAD5_866	RUNX1_733	POU2F1_614	RUNX2_732	JUND_124	TCF7L2_762	NFAT5_717	BACH2_113	FOSB_121	SMARCC1_651	SOX5_758	CREM_108	JUN_143	TEAD1_796	KLF4_208	ENO1_803	KLF2_846	MBD2_644	FOXC1_349	ELK3_327	BACH1_130	PRRX1_440	ZEB1_157	ZBTB7A_258	EGR1_195	NR3C1_666	TCF12_56	FOSL2_105	SOX4_754	NFATC1_720	MECP2_645	JUNB_139	PRRX2_519	CEBPD_152	CBFB_801	NFATC2_716	TCF7L1_763	ELF1_329	FOXN3_829	IRF2_634	SMAD4_739	STAT2_778
Activated Lining	0.335493	0.415617	0.444076	1.16074	-0.10929	-0.283123	0.162139	-0.359099	0.262222	-0.0483344	0.173395	1.15685	0.0716974	0.12415	0.952681	0.956098	1.17644	-0.236508	0.413795	1.16352	-0.0301505	0.259679	0.270635	0.335261	-0.295907	0.0105571	-0.120692	1.04997	0.111821	0.404422	-0.200667	-0.258608	0.137077	0.31044	1.17417	-0.253509	-0.100499	-0.202705	1.18776	0.144774	-0.0640655	0.173938	0.132018	0.00308472	-0.0671764	0.0464402	-0.0188314	0.175981	-0.140806
Activated Sublining	-0.371763	-0.387118	-0.471678	-0.744356	0.101637	0.457446	-0.214064	0.495001	0.377115	0.184264	0.720944	-0.865392	0.349672	0.255916	-0.614085	-0.561112	-0.863427	0.523242	-0.452424	-0.794173	0.400712	-0.326603	-0.241416	-0.473943	0.484532	0.246622	0.15663	-0.659912	-0.129002	-0.466699	0.319673	0.395572	0.202149	-0.252103	-0.804836	0.596108	0.460351	0.378137	-0.857075	-0.127015	0.435677	0.731095	0.240402	0.274035	0.13731	0.271691	0.731418	-0.0677948	0.618746
Intermediate Activated/Resting Lining	0.692878	0.728076	0.659579	1.34728	0.0156839	-0.40462	0.392117	-0.540446	0.00764107	0.0418411	-0.248244	1.46469	-0.0527413	0.157689	1.17143	1.1209	1.46637	-0.362451	0.779382	1.39583	-0.0497208	0.520269	0.483648	0.663993	-0.45994	0.00448272	-0.118271	1.27147	0.278582	0.661824	-0.247382	-0.384667	0.197979	0.458736	1.43504	-0.421549	-0.1118	-0.312862	1.46773	0.303678	-0.263138	-0.236393	0.240907	-0.0103091	-0.0302643	-0.029913	-0.412314	0.341938	-0.380627
Intermediate Lining/Sublining	0.0196314	-0.0247058	0.0177398	-0.105624	0.442659	0.389594	0.323964	0.530113	0.0975065	0.366337	0.0779017	-0.152529	0.236777	0.162201	-0.0574623	-0.0571316	-0.213929	0.261174	0.145837	-0.0854468	0.0534034	0.0177544	0.143847	0.137034	0.49674	0.367796	0.504124	-0.0893843	0.30608	0.0378382	0.273764	0.483809	-0.114935	-0.0942696	-0.157288	0.166656	0.212784	0.368898	-0.159439	0.302721	0.419192	0.123673	0.190519	0.226312	0.479422	0.413785	0.437813	-0.159236	0.262072
Resting Lining	0.827761	0.81831	0.714215	0.722997	0.696783	0.0851136	1.10693	0.0866048	-0.313785	0.609896	-0.725437	0.901543	-0.0225555	0.131074	0.746053	0.647175	0.819807	0.0719444	1.20808	0.884259	-0.107155	0.781996	0.762418	1.17205	0.0795372	0.429764	0.62744	0.751416	0.952803	0.833477	0.114707	0.206152	0.00914399	0.444108	0.810136	-0.153374	0.0243892	0.0574896	0.844506	0.969828	0.121965	-0.699698	0.0601179	0.190577	0.594034	0.483168	-0.178011	0.170972	-0.164387
Resting Sublining	-0.307129	-0.279813	-0.525685	-1.2769	0.00465617	0.251078	-0.480256	0.343198	0.0215954	-0.00267401	0.28601	-1.28917	0.43974	0.307313	-1.01857	-0.961954	-1.32814	0.611094	-0.283017	-1.34876	0.520861	-0.0794594	-0.251411	-0.16307	0.341898	0.135443	-0.0447231	-1.06975	-0.284508	-0.538918	0.165026	0.0919671	0.445796	-0.159734	-1.318	0.743388	0.501911	0.283351	-1.38365	-0.25482	0.690738	0.264289	0.535701	0.368768	-0.0391446	0.136863	0.315259	0.20037	0.385212
[truncated: 67 more columns]

## Sheet: Supplementary Table 6
INFg	TNFa	IL-1b	IFN+TNF	TNF+IL-1b	IFN+IL-1b	IFN+TNF+IL-1b
GBP1	CXCL8	CXCL5	GBP1	CXCL8	GBP1	CXCL5
GBP2	SOD2	CXCL3	GBP2	CXCL5	CXCL5	GBP1
APOL1	CCL2	CXCL6	PSMB9	CXCL3	GBP2	CXCL3
WARS1	BIRC3	IL6	APOL1	CXCL1	CXCL3	CXCL6
STAT1	CXCL5	CXCL1	PARP14	CXCL6	CXCL1	GBP2
IFIT3	CXCL6	SOD2	CCL2	PTGS2	CXCL6	CXCL1
PARP14	NFKBIA	TNFAIP6	SOD2	SOD2	IFIT3	CCL2
HLA-B	AKR1B1	MT2A	WARS1	STC1	APOL1	SOD2
APOL6	VCAM1	TFPI2	HLA-B	IER3	SOD2	PSMB9
IRF1	CXCL1	CXCL8	APOL6	TNFAIP6	WARS1	TAP1
PSMB9	CXCL3	STC1	STAT1	INHBA	STAT1	PARP14
TAP1	TNFAIP3	SLC39A14	B2M	MT2A	APOL6	APOL1
B2M	DRAM1	INHBA	IRF1	CCL2	HLA-B	TNFAIP6
HLA-E	TNFAIP2	CCL2	LAP3	TFPI2	MT2A	MT2A
EPSTI1	SERPINB2	IER3	TAP1	SLC39A14	PARP14	WARS1
PARP9	RELB	CXCL2	CTSS	NFKBIA	B2M	HLA-B
LAP3	TFPI2	MMP1	DRAM1	AKR1B1	TAP1	SLC39A14
XAF1	SLC39A14	PTGS2	CXCL5	CXCL2	CCL2	STAT1
UBE2L6	SLIT2	TNFRSF11B	CXCL8	PTGES	PSMB9	B2M
DTX3L	WTAP	IL33	TNFAIP2	MMP1	CTSS	DRAM1
PSME2	STC1	PTGES	NFKBIA	IL33	IRF1	CTSS
PSME1	C11orf96	NFKBIA	PSME1	SERPINB2	PARP9	APOL6
SAMD9L	TNFAIP6	NAMPT	MT2A	NFKBIZ	TFPI2	NFKBIA
TAP2	IL33	AKR1B1	CXCL9	MT1E	TNFAIP6	TFPI2
PLAAT4	MMP1	SERPINE2	HLA-E	NAMPT	LAP3	LAP3
SECTM1	ALDH1A3	CA12	HLA-A	C11orf96	EPSTI1	CXCL8
IFI27	TNFRSF11B	COL3A1	EPSTI1	PID1	DRAM1	PTGES
HLA-DRA	CD82	FGF2	TAP2	CH25H	HLA-E	IRF1
CXCL9	HLA-B	CH25H	DTX3L	EREG	PTGES	TNFAIP2
GBP3	ICAM1	GFPT2	TNFAIP3	TNFRSF11B	IFI44L	IFI44L
CTSS	CH25H	MT1E	HLA-C	GFPT2	DTX3L	EPSTI1
CD74	BDKRB1	PID1	PSME2	DRAM1	IFI27	IFI27
IFI44L	ATP2B1	MMP3	PARP9	BIRC3	XAF1	XAF1
HLA-C	UGCG	FTH1	UBE2L6	CA12	CXCL9	IL7R
IFI6	CA12	NFKBIZ	BIRC3	RCAN1	CXCL8	TNFAIP3
DDX60	PTGES	SFRP4	OPTN	IL1RN	TAP2	FST
RNF213	ATP13A3	ATP13A3	IFI27	TNFAIP3	SLC39A14	MT1E
APOL2	TNFAIP8	TGM2	SAMD9L	CD82	PSME1	HLA-E
IRF1-AS1	CXCL2	SERPINB2	TAPBP	SERPINE2	UBE2L6	HLA-A
TNFSF13B	ROBO1	RCAN1	ALDH1A3	FGF2	SAMD9L	HLA-C
HLA-DPA1	CTHRC1	DRAM1	RNF213	MMP3	IL33	IL33
ERAP2	IER3	C11orf96	SECTM1	NRP2	PSME2	DTX3L
IFITM3	INHBA	TNC	TFPI2	ATP13A3	IFI6	TAP2
NUB1	GPRC5B	EREG	CD74	ATP2B1	TNFAIP2	PARP9
APOL3	ADGRD1	PLOD2	SLIT2	WNT5A	CXCL2	CXCL9
MT2A	PDPN	WNT5A	IFITM3	COL3A1	TGM2	CXCL2
HLA-A	P3H2	FNDC3B	PLAAT4	ST3GAL1	NFKBIA	AKR1B1
SAMHD1	LACC1	PAPPA	IL7R	TNFAIP2	MT1E	IFI6
PLSCR1	C1QTNF1	IL1RN	GBP3	FNDC3B	HLA-A	UBE2L6
STAT2	BMP2	SAT1	FST	FTH1	IL7R	TGM2
IFIT2	NRP2	MAN1A1	GCH1	P3H2	TNFRSF11B	SAMD9L
BTN3A3	GFPT2	CD82	NUB1	WTAP	HLA-C	PSME1
GOLM1	ITGA2	ID2	STAT2	PAPPA	OAS3	TNFRSF11B
PSMB8	NAMPT	EPAS1	HLA-DRA	C1QTNF1	C1R	FTH1
TRIM22	FTH1	STC2	C1S	VCAM1	RCAN1	PTGS2
HLA-F	DCBLD2	LUM	ADGRD1	DNER	PLAAT4	C1S
TNFAIP2	CTSS	CHI3L1	APOL2	SIRPA	NFKBIZ	MMP1
CFH	MT2A	WTAP	HLA-F	SAT1	IER3	ALDH1A3
BTN3A2	CLDN11	ROBO1	IRF1-AS1	LRIG1	RARRES1	PSME2
CSF1	F3	ATP2B1	TYMP	BMP2	SECTM1	BIRC3
GBP4	MMP3	VCAM1	IL15RA	TGM2	ADM	ADM
OAS3	LMO4	ADAMTS5	PTGES	SLC43A3	STC1	CH25H
IL15RA	PTGS2	BMP2	IL33	PDPN	CD74	STAT2
GBP5	BTG3	STEAP1	SAMHD1	IL6	CSF1	INHBA
TYMP	TNS3	SEMA3C	DDX60	STC2	GCH1	CA12
C1R	TIFA	ST3GAL1	POMP	SFRP4	HLA-DRA	VCAM1
SP100	PSMB9	TNFAIP3	TNFRSF11B	PDZRN3	CA12	C1R
HLA-DRB1	ACO1	SLC5A3	C1R	EPAS1	SAMHD1	RCAN1
PSMA4	CYP7B1	C1QTNF1	CXCL1	SLC11A2	IFIT2	CSF1
TRIM69	IL6ST	LRIG1	CSF1	POU2F2	RNF213	STC1
OPTN	PID1	IL6ST	PSMB8	ADAMTS5	IRF1-AS1	RARRES1
BTN3A1	KLHL5	AKR1C1	PSMA4	BDKRB2	TNFSF13B	IFITM3
POMP	SELENOM	PDPN	ZNFX1	BDKRB1	DDX60	NRP2
VAMP5	TYMP	HIF1A	CFH	ID2	MMP1	RNF213
ZNFX1	IL6	BDKRB2	SLC15A3	CHI3L1	C1S	GCH1
IFI35	TNIP1	SIRPA	VCAM1	SLC5A3	ALDH1A3	SERPINB2
CMPK2	OPTN	ELN	TNS3	AKR1C1	TAPBP	GBP3
C1S	IL1B	HAS2	DNAJA1	ELN	APOL2	DDX60
XRN1	SRGN	LMO4	BTN3A3	RELB	CFH	IFIT3
TLR3	ENC1	UGCG	ERAP2	PLD1	FST	OPTN
OAS2	PLOD2	DNER	LMO4	STEAP1	NAMPT	SAMHD1
RARRES1	IL1RN	NRP2	F3	ROBO1	PLSCR1	TNFSF13B
IGFBP5	IBSP	BIRC3	TGM2	LMO4	GBP3	NAMPT
MX1	SQSTM1	P3H2	BTN3A2	GCH1	IFITM3	IER3
GCH1	FILIP1L	ACSL4	SERPINB2	CCL7	PTGS2	SRGN
SLC15A3	CYB561A3	ADM	SRGN	TNFAIP8	OPTN	GFPT2
IFIH1	TGM2	FGF10	IFI35	LUM	CD82	PLAAT4
IFIT5	ADGRL4	IGF1	ADM	PLOD2	TNFAIP3	SQOR
BST2	SERPINE2	BDKRB1	XAF1	ACSL4	INHBA	CD82
JAK2	CCL5	TFRC	FAM111A	IL6ST	CDCP1	WTAP
SAMD9	SLC2A6	HIPK2	IFI44L	INSIG2	STAT2	MMP3
ETV7	NFKB1	SLC11A2	RND3	UGCG	TYMP	NFKBIZ
PCNA	SEMA3C	STEAP2	RARRES1	SLC7A2	CMPK2	CCL7
NMI	DNER	PDZRN3	TRIM22	ADM	OAS2	CD74
SERPING1	BID	PF4V1	CD40	INSIG1	CH25H	ZNFX1
RALGPS2	GCH1	CUL4B	AKR1B1	FAM177B	MMP3	TAPBP
OAS1	GNPTAB	POU2F2	OAS1	NAB1	CCL7	CFH
PMAIP1	NINJ1	CHMP1B	ICAM1	CCN1	SLC15A3	HLA-DRA
CTSO	LUM	CEBPD	JAK2	ZNF281	NUB1	LUM
TAPBP	CPM	SLC7A2	SQOR	CTSS	IL15RA	SAT1
ISG15	NAV2	EPB41L3	TRIM69	HLA-B	PSMB8	CHI3L1
GBP1P1	RFX5	SRGN	IFI6	HIPK2	APOL3	SECTM1
ASS1	ST3GAL1	ADAMTS1	VAMP5	TFRC	DDX58	RND3
SLC2A5	BIRC2	TNFAIP8	RELB	MEIS1	SQOR	PID1
HLA-DMB	PSME1	TMEM165	CCN1	RAI14	FGF2	IRF1-AS1
TGM2	SLC22A23	HLA-B	SERPING1	DNAJC3	NRP2	APOL2
DNAJA1	LAMC2	ACKR3	HLA-DPA1	BTG3	TRIM69	TYMP
DDX60L	COL3A1	SLC16A7	RALGPS2	EGFR	IFIH1	HLA-F
ERAP1	PHLDA1	GNG11	IL6ST	LACC1	ADGRD1	MX1
TNFRSF14	LPXN	MGST1	GBP4	EPB41L3	OAS1	CDCP1
ACSL5	MME	C15orf48	GOLM1	IL7R	ZNFX1	SLC15A3
RECK	IFNAR1	SLC43A3	DDX60L	CCL20	ERAP2	CMPK2
LIMA1	CSF1	ZNF281	SLC39A14	MAN1A1	RND3	ATP13A3
RND3	SLC39A8	DNAJC3	BST2	IL1B	HLA-F	IL15RA
OLFML1	PPP4R4	CCL7	HLA-DRB1	RSPO3	BTN3A2	DNAJA1
HLA-DMA	RRM2	PLA2G4A	PMAIP1	SRGN	BTN3A3	IFIH1
ADAR	AL139220.2	FAM177B	IFIT3	C15orf48	TRIM22	OAS1
NLRC5	TRAF3	DCN	CTSO	CHMP1B	SAMD9	PSMB8
GJD3	HJURP	BCAT1	BTN3A1	HSPA5	POMP	IL6ST
IDO1	CDK6	SQSTM1	ADAR	CSGALNACT1	PSMA4	ST3GAL1
CDCP1	LRIG1	NAB1	TNFSF13B	HAS1	BST2	ADGRD1
FAM111A	LRRN3	RELB	GBP5	ALDH1A3	SERPINB2	SAMD9
TNC	IL34	FYN	SP100	ADAM12	IL6ST	BTN3A3
SP110	TNFRSF10B	PLD1	IFIT5	SEMA3C	XRN1	NUB1
CD40	IL32	CYB561A3	LIMA1	CYP7B1	DDX60L	APOL3
EIF2AK2	PTX3	CCL20	OAS3	LIF	MX1	FGF2
SQOR	PIM1	CYP7B1	EIF2AK2	G0S2	HLA-DPA1	TNS3
CASP4	CKS2	INSIG1	PCNA	STEAP2	CHI3L1	DDX60L
TRIM21	TSLP	LMAN1	CDCP1	IGF1	DNAJA1	ICAM1
HLA-DPB1	SIRPA	TNFAIP2	CXCL6	CEBPD	GBP5	PDPN
PSMA3	ARHGAP28	DNAJB9	CD82	CYB561A3	JAK2	ERAP2
PML	FZD7	GLIS3	NMI	RAB27B	IFIT5	ID2
RBCK1	GSAP	PRDM1	NLRC5	UGP2	ATP13A3	TRIM22
FAM111B	TAP1	BMP6	SLC2A5	AMPD3	GBP4	TRIM69
DRAM1	CYLD	ENC1	PALM2AKAP2	HIF1A	BIRC3	C11orf96
ADM	CLDN14	CEBPB	CXCL10	CUL4B	VAMP5	SLC5A3
CIITA	NFKBIE	SLC30A1	FILIP1L	SQOR	IFI44	BTN3A2
CD47	SLCO3A1	RAB27B	RRM2	PF4V1	GALNT15	PSMA4
TMX1	FAM177B	OSBPL8	DPYSL3	FYN	SLC5A3	ITGB8
RAB27B	LMCD1	LMCD1	PML	SLC16A7	WTAP	POMP
BATF2	STEAP1	GCH1	NAMPT	NDP	CCN1	VAMP5
DPYD	LIF	INSIG2	ERAP1	GLIS3	ICAM1	IFI44
SCARB2	SLC5A3	LACC1	XRN1	HAS2	FTH1	SLC43A3
SHISA5	SACS	CTSS	FAM111B	FGF10	SRGN	SP110
LGALS3BP	DPYSL3	GALNT15	CKAP4	MT1F	PDPN	STEAP1
CCND1	PTGFR	AHR	PDPN	TMEM158	IFI35	CHMP5
PPA1	ARNTL2	MMP2	TLR3	GBP1	SLC30A1	ADAR
HERC6	LGI2	LGR4	MT1E	RND3	ISG15	ATP2B1
CASP1	CCL7	HSD11B1	TNFRSF14	ICAM1	VCAM1	HIF1A
CRYBG1	CFLAR	NOTCH2	CLDN11	PPP4R4	TNS3	C1QTNF1
LY6E	PDCD5	CD55	ETV7	IBSP	BTN3A1	SLIT2
CNDP2	OAS3	IL1B	CXCL3	F3	PMAIP1	IFI35
RRM2	IL7R	EGFR	IFIH1	FST	CD40	MT1M
PCGF5	PSME2	C3	FTH1	NR4A2	ST3GAL1	IL1RN
IL18BP	EPAS1	LIF	CMPK2	ATP2A2	SP110	MAN1A1
KIAA1217	PLA2G4A	ADAM12	GPRC5B	HSD11B1	NAB1	ISG15
TMTC1	PDZRN3	BASP1	NRP2	PBX1	SERPING1	POU2F2
APOL4	MOXD1	IGFBP4	MX1	GNG11	SLC43A3	OAS3
IL33	CEMIP	IGF2R	GBP1P1	IRAK3	PID1	GALNT15
SLC9A7	NAV3	CRTAC1	CFLAR	SQSTM1	GFPT2	LMO4
IFIT1	RNF145	ATP2A2	STOM	GALNT15	POU2F2	SP100
ABI3BP	MID1	CSGALNACT1	WTAP	BMP6	RALGPS2	TMEM158
TNS3	JUNB	IBSP	HSP90AA1	CDCP1	AKR1B1	DNER
STOM	TUSC1	TMEM158	CYB5A	TMEM165	ITGB8	NMI
CD274	PDE4DIP	GBE1	UGCG	ACO1	NLRC5	XRN1
HELZ2	ADM	SERPINA1	IL6	HS3ST3B1	TMEM158	TNFAIP8
PPL	HLA-A	AL139220.2	TMX1	ITGA1	SAT1	ISG20
IFI44	BDKRB2	SQOR	BTG3	NR4A1	HLA-DRB1	BDKRB2
CADPS2	CNTNAP1	MT1F	ISG20	DIO2	BDKRB2	BST2
TRIM56	MX1	MEIS1	PLSCR1	ENC1	RAB27B	SLC30A1
C5orf15	PANX1	SOX4	RBCK1	ACKR3	TNFRSF14	BTN3A1
SNTB2	KPNA2	MT1M	BDKRB1	MME	PML	CEBPD
NPTX1	TRIM37	ALDH1A3	HELZ2	C3	F3	SLC11A2
GSTK1	NAB1	F3	GJD3	CRTAC1	STEAP1	GBP4
ENC1	EREG	PENK	HAPLN1	PRDM1	SP100	BDKRB1
ASPHD2	ADAMTS5	HS3ST3B1	ITGA2	WIPI1	EIF2AK2	EIF2AK2
PHF11	PPIF	TSHZ2	SP110	LMCD1	NMI	CD40
DNPEP	NECAP2	MYO1B	LAYN	PDE4B	SLIT2	GBP5
HLA-DOA	BMPER	TMTC1	MMP3	HBEGF	TMTC1	INSIG2
TMEM140	ACSL4	MME	IL32	BASP1	ERAP1	ADAMTS5
GUK1	CLIC6	RAI14	RAB27B	MGST1	ZNF281	RAB27B
RFX5	MSC	PXDN	RCAN1	SELENOM	ADAR	CLDN11
AIM2	OSBPL8	LPAR1	CD274	SLIT2	HIF1A	GOLM1
SNX6	NCEH1	NNMT	C5orf15	CPM	IGF1	IFIT2
RTP4	SFRP4	WIPI1	CHMP5	MARCKS	CHMP5	DPP4
ITM2B	ARL6IP1	MMP13	CASP4	LPAR1	ETV7	PSMA3
TNFSF10	PBX1	ABHD2	PTMA	MFSD2A	GBP1P1	HELZ2
SAT1	PNRC1	FGF7	TRIM21	BCAT1	DPYSL3	SERPING1
CTSL	FYN	GALNT2	HLA-DMB	NFKB1	ISG20	QSOX1
NAMPT	TNFRSF9	RSPO3	ENC1	DAAM1	ATF3	PML
MOV10	C5orf15	GABRA4	CXCL11	IL11	ENC1	JAK2
ATAD2	MYOCD	PDE4B	APOL3	CLIC6	HELZ2	PRDM1
AC022034.1	CFH	CCN1	OAS2	FOXC1	CD274	SERPINE2
MCM4	CD70	CTHRC1	IDO1	PXDN	IL1RN	PLSCR1
LAYN	PLK2	CDCP1	KARS1	PPIF	SLC2A5	C5orf15
CYB5A	MARCHF3	SELENOM	TNIP1	CLDN11	CEBPD	IFIT5
KARS1	ZNF267	TRAF3IP2	RRM1	IL26	GOLM1	NAB1
IL7R	NFKB2	RASSF8	LITAF	CSF3	ADAMTS5	ERAP1
RSAD2	PRDM1	LUCAT1	CASP1	AL355607.2	CXCL10	LHFPL6
HCP5	FNDC3B	LINC00968	PDCD1LG2	SERPINA1	BDKRB1	CTSO
DDX58	CD83	ABCA1	ISG15	LUCAT1	CTSO	CD274
HAPLN1	HIPK2	CLIC6	QSOX1	MT1M	PALM2AKAP2	STC2
AUTS2	GAS1	FNDC1	FAM177B	RAB13	CP	PMAIP1
PSMB8-AS1	NTN1	CPM	TMTC1	CEBPB	CEBPB	ENC1
PDPN	IFIH1	PBX1	TRIM14	SLC22A23	WDFY1	NLRC5
HLA-DQB1	NTF3	NDP	IER3	TWIST2	LMO4	CXCL10
C1GALT1	AP002784.1	PF4	C1GALT1C1	RNF145	MME	FGFR1
C1GALT1C1	S1PR3	ACO1	ATP13A3	MCC	C1QTNF1	TLR3
TXNIP	FAM83D	IRAK3	ASS1	MAFF	STC2	OAS2
SOD2	ID2	BTG3	PSMA3	GABRA4	UGCG	MEIS1
KREMEN1	HS3ST3B1	PNRC1	MCL1	MPZL1	C1GALT1C1	ACSL4
ICAM1	IRF1	C1GALT1C1	HEG1	PLA2G4A	LIMA1	HAPLN1
ADGRD1	SOX11	GAS1	HELLS	MYO1B	RBCK1	BTG3
ADD3	ADGRG6	CCL5	LHFPL6	GBE1	IL6	INSIG1
MCUB	FADS1	GALNT1	ACSL5	DTNA	GJD3	LRIG1
AC005515.1	PPP2R1B	PPIF	TUBB6	IGF2R	ID2	GBP1P1
NUDCD1	SLC43A2	TWIST2	ADD3	SLC30A1	CLDN11	CP
HAPLN3	HNRNPA3	AMPD3	HLA-DMA	TSHZ2	C15orf48	UGCG
GSDMD	CDCP1	G0S2	S1PR3	PI3	STEAP2	MME
MET	EPSTI1	DIO2	SUMO3	SOX5	PLOD2	DDX58
ZBTB20	ITGAV	CREB3L2	NINJ1	PREX1	C11orf96	ETV7
DUT	STAT1	HSPA5	CD47	SLC43A2	IDO1	RIPK2
GALNT15	FGF2	SLIT2	NR2F1	SOX4	DNER	TXN
IL15	MT1E	SARAF	MOV10	DSE	FAM177B	DYNLT1
HLA-DRB5	IRAK2	NTN4	CH25H	ADGRL4	HAPLN1	FNDC3B
FAM20A	TONSL	PDCD5	ANKRD13A	BID	HLA-DMB	RRM2
SLBP	NRG1	CSF3	ATF3	ADGRD1	TLR3	ATF3
NASP	ABCA5	MMP12	ZNF367	EDEM3	TRIM21	RNF114
NBN	IFNAR2	SLC22A23	MICB	TRAF3IP2	FAM111A	PDZRN3
MCM3	EGFR	SAR1B	WDFY1	TNIP1	BTG3	C15orf48
CLSPN	ZNF697	HAS1	TMSB10	AL139220.2	CYTOR	SLC39A8
SCML1	GBP2	RHOQ	CCL7	HYOU1	TFRC	CFLAR
FST	USP13	MPZL1	PTGS2	TMEM189	LRIG1	IL6
HELLS	C3orf80	FBXO32	SLC9A7	NINJ1	SHISA5	ANGPTL1
RCN1	MMP9	DTNA	ZC3HAV1	AMIGO2	IFIT1	P3H2
SMCHD1	TFRC	SEC61G	PPA1	PTGFR	MX2	HLA-DPA1
PSMA5	TMEM165	STAT4	CCL5	TSLP	CFLAR	RAI14
ENO1	CPED1	ZNF503	TUBA1B	COL7A1	LY6E	IFIT1
ANGPT1	UNKL	PI3	FGFR1	ABL1	C3	TNFRSF14
TMEM109	TMEM189	AGFG1	CYTOR	CCL5	INSIG2	ANGPT1
MASTL	ATP6V0B	AL355607.2	KLHDC7B	LRRN3	QSOX1	EREG
BVES	TAF5L	IL7R	ANKFY1	STAT4	RTP4	RCN1
USP30-AS1	BUB1	ABL1	BATF2	PF4	FAM111B	TWIST2
SLC25A28	ESM1	DAAM1	KIAA1217	BIRC2	PSMA3	IGF1
LITAF	APOL6	RNF145	SCARB2	RFLNA	ARID5B	RELB
LMO4	SERPINA1	CKAP4	JUNB	PPP2R1B	PRDM1	C3
MCM7	SQOR	RGS3	OLFML1	MMP2	ANGPT1	SIRPA
IL1RL1	CSRP2	PPP4R4	ZBTB20	AP002784.1	CXCL11	WDFY1
FAM107A	RSPO3	ICAM1	PLK2	SLC39A8	ACSL5	GJD3
GSTO1	GATA6	COX7A2	SHISA5	RASSF8	LUM	HLA-DRB1
CNN3	CYB5A	NEGR1	PHF11	CREB3L2	C5orf15	STEAP2
SULF1	FST	RND3	SHFL	LRRC15	PDCD1LG2	TMX1
SLC44A1	DOCK8	ITGA1	CLSPN	CCBE1	TNFAIP8	MGLL
VPS13C	RRAD	ADGRL4	HCFC1	PDCD5	MEIS1	IGFBP4
USP15	DNAJA1	IL26	TNFAIP6	ANGPT1	SERPINE2	MYO1B
PROCR	RCAN1	PHLDA1	CNDP2	ABCA5	NNMT	PLOD2
DYNLT1	CLDN1	UGP2	ADAMTS5	FNDC1	MAN1A1	BASP1
SYNE2	TNIP3	CYCS	TENT4B	DNAJB9	ZC3HAV1	CYP7B1
HSP90AA1	NFKBIZ	ANGPT1	SLC5A3	SMOX	ACSL4	RBCK1
PIM1	TUBA1C	MOXD1	RSAD2	PHLDA1	MOV10	PDCD1LG2
CXCL11	AGTRAP	TMED5	CRYBG1	MT1G	KLHDC7B	DNAJC3
CALCOCO2	ADD3	PLIN2	TMEM179B	JUNB	RIPK2	IGF2R
ZNF367	ZFP91	GSAP	RFX5	SEC11C	IL32	RALGPS2
RAB10	TRIM47	GABARAPL1	CD83	MGP	TMX1	ATP2A2
PDCD1LG2	CCNB1	ELL2	PIM3	PENK	RAI14	MX2
PRRX1	CSGALNACT1	DPP4	TNC	SFRP1	CCL8	RTP4
MAX	COQ8A	GPR183	TMEM140	MAOB	RSAD2	MMP2
NPC2	HECW2	MAP3K8	SLC30A1	B4GALT1	FGFR1	GNG11
MAT2B	DBI	MEDAG	RNF114	PTPRE	RNF114	LMCD1
WDFY1	HLA-E	PPP2R1B	ENO1	GNPTAB	HLA-DMA	FAM111A
HK2	KDR	MARCKS	ATAD2	LMAN1	GSAP	ITGA1
BDKRB2	MTUS2	ID3	PPP1R12A	NOTCH2	BATF2	CCDC71L
IL32	TLE1	STAT1	MCM2	MOXD1	IL15	DAAM1
CASP7	SEC22B	FGFR1	PARP12	NNMT	RRM2	IDO1
NT5E	GBP1	SLC43A2	CCDC71L	MMP13	LMCD1	GSAP
MSH2	NMB	ATP6V0B	LGALS3BP	MMP12	MT1M	PPA1
S100A6	INSIG2	PPBP	ANGPT1	IL4R	TNFSF10	CYLD
FZD1	TRDN	TMEM189	TRIM56	DOK6	HERC5	SHISA5
TRIM38	NFE2L3	EDEM3	CYLD	MET	ASS1	TRIM56
TENT4B	VASH2	RASD1	TNFAIP8	LPXN	CUL4B	CXCL11
TXN	PF4V1	PLAU	GSDMD	SELENOS	CKAP4	EPAS1
WASHC4	MEIS1	COL7A1	AGPAT3	SIK2	EPAS1	CKAP4
SHFL	ELOVL5	TXN	MTHFD1	CTHRC1	CASP4	S1PR3
MME	RFLNA	KLHL5	GUK1	ZC3H12A	GSDMD	CCL8
PRRG4	AURKA	MAOB	IL18BP	PPBP	EPB41L3	NOTCH2
TMEM179B	MAPRE1	HSP90B1	TRIM25	SGK1	DAAM1	DNAJC1
ANKFY1	SLC22A3	ZC3H12A	DUSP5	EXT1	PPA1	TRIM21
ATF3	CKAP2L	AHI1	CP	FILIP1L	FNDC3B	PARP12
MCM2	HSPA4L	GK	EZH2	COX7A2	CCDC71L	TNFSF10
VRK2	SLC22A1	DACT1	PCGF5	VCP	KIAA1217	SCARB2
IFITM1	IFNGR2	PHACTR2	MME	PSD4	MGLL	HAPLN3
MX2	PARP14	PSMA3	C1QTNF1	SMOC1	CASP1	CD47
TRAFD1	VPS37C	SIK2	CIITA	SYT11	MET	TFRC
CHMP5	RAB27B	SFRP1	HAPLN3	AC097451.1	LHFPL6	IGFBP7
ISG20	UBE2C	NR4A2	MAX	DCBLD1	AMOTL2	CYB561A3
CCL2	SLC2A5	ITGAV	DCBLD2	MMP10	MAX	TRAF3IP2
OGFR	SNRPG	TMEM132B	DNPEP	FGFR1	MCL1	ZNF281
CAMK2N1	ANKRD18B	RAB13	EDN1	TNIP3	PARP12	IRF7
MCM6	WWC1	SEC61B	IRF2	MT1X	ANGPTL1	CYTOR
SRGN	CNTN3	SOX5	RMDN3	SLC2A6	ANKFY1	MET
ENY2	B2M	TMED7	RHBDF2	TMEM132B	TRANK1	TSHZ2
PARP12	CDH2	MTHFD2L	NCOA7	GPR183	RELB	AMPD3
ZC3HAV1	RRM2B	KYNU	ABI3BP	TNFSF9	ITGA1	GALNT2
SMURF2	NUP62	PLK2	RSPO3	GALNT2	SLC25A28	SLC2A5
CCL13	STC2	OSMR	DYNLT1	TYMP	DNPEP	BID
LPIN1	ANP32E	DNAJC10	MASTL	B2M	TRIM14	MIR155HG
TRIM26	DAXX	JKAMP	CADPS2	SEC61B	RCN1	MT1F
GLRX	CACHD1	IL11	EIF4A3	FAS	PHF11	IL32
AC083862.2	HNRNPAB	FST	IL15	ARHGAP6	TWIST2	PHF11
EMP2	RIPK2	GOPC	TYMS	SPCS3	PAPPA	CYB5A
HNRNPF	DACT1	PANX1	IFIT2	FGF7	FAM20A	LMAN1
MR1	ABCA7	TNFRSF10D	SGCB	CLDN14	SIRPA	TRIM14
BRCA2	COL13A1	IGFBP7	MFSD12	GK	ZCCHC2	LY6E
HMGB2	SMAD3	PRDX3	PANX1	PNRC1	DPP4	C1GALT1C1
MYD88	LRRC9	FOXC1	PHLDB2	CYLD	USP18	MAT2B
ITGB8	C1GALT1C1	OSTM1	RIPK2	PRMT1	SLC11A2	KIAA1217
JADE2	LAP3	RER1	ZNF281	RHOQ	IL18BP	SEMA3C
MCL1	RIPK4	CCBE1	MYD88	TAPBP	FILIP1L	PALM2AKAP2
UBA7	SHB	SLC22A3	NNMT	DUSP1	GPRC5B	ACSL5
CARD16	PTPN2	FAM174A	LY6E	MANF	TRIM25	PLD1
FBXO5	UBXN11	GJA1	SLC39A8	ENTPD7	CIITA	MPZL1
FILIP1L	COMMD3	MT-ND1	NBN	PSMB7	CFB	SELENOM
PTN	KIF19	CLDN11	MYL12A	IGFBP4	ZBTB20	CASP4
SGCB	LUCAT1	TPM1	PDE4DIP	AHR	S1PR3	PLA2G4A
IRF2	PLIN2	EXT1	SAMD9	DPP4	DOK1	UGP2
CEBPB	PTPRJ	L3HYPDH	SELENOM	ZFP91	CCL5	RSPO3
GBP7	KIF23	AK3	SNX6	DUSP6	TMEM140	SHFL
SCARNA22	PHLPP2	FAS	CPED1	SELENOK	TRIM56	COL3A1
S100A4	PDE4B	TCEAL9	PRDM1	MARCHF3	ATP2B1	L3HYPDH
APOBEC3G	CCBE1	PTS	CA12	PALMD	L3HYPDH	LGALS3BP
CENPU	EPHB1	RFLNA	CDV3	LINC01524	GLIS3	IL1B
KAT2B	NLRP14	RRM2	GSTK1	GRB14	CNDP2	GLIS3
CLIC2	DNAJB9	SLC22A1	ANGPTL1	UXS1	RSPO3	CNDP2
APOBEC3C	G3BP1	ARF4	ACO1	GSAP	HAPLN3	RSAD2
PSTPIP2	DDX58	DTWD1	IFI44	SEC61G	TSHZ2	GBE1
TJP1	SLC7A2	HBEGF	IRF7	NPAS2	CYLD	NNMT
MTHFD1	GRB7	VCP	ITGB8	CYTOR	CLIC6	USP18
SOS1	SRGAP3	MAFB	GSAP	AHI1	MICB	SLC7A2
ZFP36L2	STAT3	LINC01524	ANTXR2	SLC39A7	CCNL1	DCN
GNG11	N4BP2	GRB14	FAM107A	PGM3	DHRS3	GPRC5B
RNF114	SHOC1	TWSG1	MCM7	RERG	EGFR	LPXN
MICB	NOTCH2	FLRT2	BID	ABCA1	TRIM38	EPB41L3
KLHDC7B	GBP4	TRIM37	ID2	ENOSF1	DNAJC3	CCL5
RMDN3	TMX1	SNAPC1	NUP62	DNAJB5	DYNLT1	DNAJB9
HMGN3	LHFPL6	SELENOF	TNFSF10	GABARAPL1	LAYN	AMOTL2
RNF19B	CCL20	VASN	ANKRD1	SAR1B	FAS	TRANK1
EPHA7	MASTL	TNS3	DDX58	MTHFD2L	GNG11	CNP
ZFP36	C1RL	SELENOS	ST3GAL1	SLC33A1	SLC7A2	ABI3BP
BRCA1	SPCS3	BET1	SLC25A28	P4HA1	RFX5	DNPEP
CLIC3	IL4R	PDE4DIP	UBE2Z	NR4A3	PPP1R12A	CALM2
LYPD5	TRPA1	RCN2	APOBEC3C	SH3PXD2B	INSIG1	TNIP1
A2M	MAGEF1	ADAM10	HNRNPF	FLRT2	MYO1B	SELENOS
ESCO2	DDX60	SMOC1	ARF3	CKAP4	SNX6	KLHDC7B
CENPX	WDR62	MMADHC	DCBLD1	DCN	CYB5A	BATF2
WDR76	TRANK1	ZFP36L1	PLOD2	RRAD	HLA-DPB1	MCL1
DESI1	IL4I1	TNIP1	TRIM38	COX17	AGPAT3	IL15
MSH6	FEM1B	TMED2	ASPHD2	OSGIN2	MARCKS	TMEM140
C1orf21	TNFRSF1B	OSGIN2	SMURF2	ARHGAP28	HS3ST3B1	TMEM165
RAD51AP1	DNAJC3	PICALM	MCM4	DCLK3	ABI3BP	PLK2
UHMK1	PIM3	HTR2A	GNPTAB	MSC	ZC3H12A	ZC3HAV1
EZH2	TMPO	TSLP	UHMK1	DPYSL3	HK2	FYN
MRAS	FRMD4A	TRIB1	IER5	DNAJC1	LGALS3BP	TMEM171
MMD	RAN	PREX1	CXCL2	TAF13	CD38	SLC25A28
ANKRD33B	ZSWIM4	MCC	HLA-DPB1	CD70	SLC39A8	LITAF
ADPRS	SMURF2	MANF	CALCOCO2	AMOTL2	AGTRAP	HS3ST3B1
ETS2	ANAPC1	TANK	AIM2	IL36RN	IL1B	CEBPB
S1PR3	MAOB	GREM1	NFKB1	CCDC71L	IGF2R	MFSD1
DTL	ABCC9	PTGFR	NUAK2	ITPRIP	EREG	PANX1
PSMA2	TLL1	GPR176	APOBEC3G	HLA-A	DUSP5	CCN1
NUP62	FAS	TPBG	TRIM26	PPARGC1A	SLBP	MYL12A
SMAD6	HAS2	SYT11	APOL4	STARD13	DCBLD1	TMTC1
LBH	TENT4A	LRRC15	TMEM171	PALM2AKAP2	CASP7	ANKFY1
CNP	NGF	MAP2K1	CD38	FAM110B	MAP3K8	PPIF
MELK	TLK2	STEAP4	HLA-DQB1	PSME2	SLC9A7	CASP1
HLA-DQA1	COX17	ANTXR1	ACTB	MAP3K8	CNP	SNX6
IRF9	ADPGK	SGK1	EGFR	GPRC5B	CCL13	CPED1
SYNPO	FSTL4	GNPTAB	MX2	SEC22B	MIR155HG	CRISPLD2
TSPO	COL28A1	TIMP1	PTGFR	PANX1	MAT2B	ADPGK
KCTD12	NTNG2	FZD7	FGF2	TNFRSF1B	PCGF5	MAOB
PXYLP1	MZT1	ABCA5	DESI1	ERLEC1	GPRC5A	CFB
CMTR1	PAPPA	SEC11C	AGTRAP	SLC2A1	PANX1	ARID5B
PTGIS	MPZL1	PALMD	STAT6	L3HYPDH	SULF1	AIM2
TMSB10	TLNRD1	TLL1	H3-3B	PSME1	APOL4	ARHGAP28
HCFC1	EPB41L4B	RABGGTB	ARID5B	CFLAR	PLD1	TRIM25
ODF3B	IL15RA	ATXN10	FAS	SLC22A3	SLC16A7	MRPS6
ITPK1	CADPS2	IMPAD1	PIM1	IFNAR2	SHFL	EGFR
LXN	SRSF2	ERLEC1	RCN1	NFE2L1	TRAF3IP2	STOM
RAB31	ARL4C	PPARGC1A	TUBA1C	USP12	SMURF2	FAS
TRIM14	SLC9A9	DPYSL3	STMN1	IRS2	MMP2	TRIM38
RHBDF2	PTPRE	TMEM128	LAPTM4A	TAP1	PDZRN3	CLIC6
FGL2	LSS	CRISPLD2	RAI14	TMEM132A	LAPTM4A	ANPEP
CDK2	ZNF407	TGFBR1	MIR155HG	BDNF	PCNA	AKR1C1
EIF4A3	LINC00944	CNIH1	CCL13	WWC1	AP002784.1	SLC16A7
SP140L	C3	B2M	ZC3H7B	BHLHE41	MASTL	AK3
PLPP1	HSD11B1	GLRX	HLA-DQA1	DCBLD2	UHMK1	CCL20
ANGPTL1	CEBPD	KANSL1L	CMTR1	PDE4DIP	MT1F	NINJ1
MYL12A	TMEM158	TFPI	RAB10	EPSTI1	PDE4DIP	UHMK1
SUMO3	SIK2	MET	TMEM109	FZD7	SLC43A2	BIRC2
JUN	RIPOR3	LPXN	AC022034.1	AKR1C2	APOBEC3G	OSGIN2
NOTCH2	GRB14	MAFF	HERC6	GAS1	TRIB1	MARCHF3
SLC30A7	PCDHGA11	MAPK6	PLPPR4	ADPGK	NOTCH2	ELN
PLK2	MFSD2B	SPCS3	ZCCHC2	MYOCD	PSMB8-AS1	JUN
MRPS6	ARHGAP11A	VMP1	USP1	PDLIM4	DIO2	EDF1
RRM1	CACNA1D	S1PR3	CNP	HSP90B1	AC083862.2	VEGFC
TCF19	SYT11	RAB1A	PHLDA2	FAM126A	CSF3	PPP4R4
ATP6V1B2	PIEZO1	MMP10	OASL	OSBPL8	CYB561A3	CPM
ANXA1	TMEM123	CCDC71L	CDK2	SLCO3A1	HCP5	B4GALT1
RABGAP1	MGST1	PIEZO2	SPATS2L	KYNU	RAB10	HLA-DMA
ART3	ANKRD20A21P	QPCT	GUCD1	ZNF697	NBN	NUDCD1
AGTRAP	ANGPT1	MTATP6P1	TXN	LGR4	ATP2A2	AGPAT3
HSD3B7	PTGER2	GASK1B	SULF1	CD55	GSTK1	LAYN
TRAM1		FKBP4	MAT2B	TGIF1	BASP1	CSF3
CASP8		MYOCD	SRSF2	ATP2B1-AS1	KARS1	GNPTAB
CX3CL1		RIPK2	HCP5	PAX8-AS1	AIM2	IL18BP
AGPAT3		VASH2	CSRNP1	CSRNP1	DNAJC1	CD38
HOXC-AS2		RIPOR2	OGFR	TRAF3	HERC6	RAB10
HLA-DRB6		DDIT4	NTN1	WNT2	TUFT1	NBN
FEN1		DUSP1	NASP	SLC35D1	OLFML1	PAPPA
LAMA4		GPRC5B	USP15	GOPC	ATP6V1B2	MICB
HDAC1		DUSP6	FEN1	RTTN	IRF9	ADD3
CMAHP		NFE2L1	SRSF7	TMEM208	HLA-DQB1	FILIP1L
RET		C1S	NDUFA9	CHST11	HLA-DOA	CASP7
RBPMS		NINJ1	IER2	RGS3	NASP	ANKRD1
BRIP1		ITPRIP	DNER	TNC	GUK1	ADAM12
KANK2		FAM110B	B4GALT1	HMGN2P46	CD47	HK2
DEK		CLDN14	HLA-DOA	AGTRAP	MAFF	LYN
TMEM219		ALG2	SLC12A7	PDE4D	ADPGK	SULF1
BTC		CHPT1	PTBP1	SATB1	LITAF	ARF4
CLDN23		LGI2	MCM3	PIK3CD	ATAD2	STAT4
CIAO2A		PTPRE	RBMS3	GBP2	HAS2	DOK1
SLC12A7		DNAJA1	FAM20A	LINC00968	OASL	FAM177B
GMNN		RDH11	GPD2	COMMD3	ANKRD13A	TRIM37
RB1		SLC30A7	MVP	MID1	ASPHD2	MT1G
IFI16		TM9SF2	RBMXL1	SLC22A1	TXN	PCNA
HSPB11		RPL23A	DHX58	IL1A	JUN	SMURF2
RMI2		ABHD5	RANGAP1	SUSD6	ANKRD1	MARCKS
PAIP2		MGP	SSPN	PLIN2	SVEP1	ASS1
H1-0		PTGER2	TCF19	C1GALT1C1	P3H2	LACC1
CXCL10		DSE	GTPBP1	ITGB3	IGFBP4	ZC3H12A
PATL1		SLC30A5	PATL1	TRIM37	RRM1	TRAFD1
MLKL		ABCD3	TRAM1	SMAD3	TMEM179B	DPYSL3
PDP1		TNFSF9	TRPA1	RIPK2	MAOB	ACKR3
LGALS9		CUX1	ADPRS	FICD	HSP90AA1	THEMIS2
SLC25A22		COX6C	GSTO1	UBB	SELENOM	MOV10
SRSF7		LRRN3	LIPG	NDUFB4	STOM	HSPA5
RALB		ADPGK	ERO1A	TUT7	HEG1	GSTO1
TANK		SYNPO2	USP30-AS1	YIF1A	MFSD12	HERC5
IGFBP4		SRSF2	CNN3	ATP6V0B	EIF5A	N4BP1
EIF5A		CANX	TENT5A	ATP6V1E1	C1RL	SLFN5
PHLDB2		IL36RN	MGLL	DACT1	AMPD3	PCGF5
C3orf14		RAB21	ZC3H12A	PDE7B	A2M	TPI1
PARP3		POLR2K	NFE2L3	FADS1	SMCHD1	OASL
ADH1B		PSMD10	AC005515.1	SLC16A6	NTN1	DHRS3
TMEM158		ENTPD7	PLAAT3	PSMD2	ETS2	CLMP
POGLUT3		STARD13	CARD16	BCL2A1	GNPTAB	ADPRS
UHRF1		BDNF	IL1B	IFI44L	CLSPN	CCBE1
PRR16		RAI1	SCML1	NGF	GALNT2	SLC43A2
GRAMD2B		ARHGAP6	DHRS3	ELOVL7	HLA-DRB5	DUSP5
ADAMTS5		FGD4	TRIM5	TLL1	IFITM1	ZNF267
CHEK1		YRDC	CFB	LINC00884	CLMP	PDE4B
CIR1		RCN1	PSMA5	LHFPL2	HELLS	MCM2
MCMBP		NDUFB5	NECAP2	PPP3CC	ANPEP	CD44
CDCA7L		SRP19	C11orf96	ZNF267	MYD88	PGK1
ARID5B		PAX8-AS1	TMEM219	RIPOR2	RBPMS	MAX
PLXNC1		SMIM3	RAB12	ABHD2	MRPS6	LIPG
USP1		SUB1	NAB1	BTN2A1	MLKL	PDE4DIP
DNAJC9		B4GALT1	H1-10	OSMR	IRF7	FNDC1
FRAS1		PAIP2	KLF6	QSOX1	PTPN2	TMEM179B
EPHA4		MAGEH1	DNAJC1	PTPN1	CSRNP1	NFKB1
CNTLN		EEF1A1	ODF3B	ASS1	GPR176	DCBLD1
SLC25A30		CFLAR	SLFN11	ZC3H12C	DESI1	ITM2B
WEE1		NDFIP2	MR1	ANPEP	CDV3	GSDMD
HSBP1L1		DOK6	CYB561A3	LINC01588	CACHD1	ANTXR2
MUC1		IRAK2	NUDCD1	IFNGR2	SCARB2	CIITA
CCDC50		FKBP14	MPZL1	CRISPLD2	XIRP1	LIMA1
ARHGAP29		ADGRD1	MUC1	VDR	PDIA6	WASHC4
NKX3-1		CAT	FOXC1	SSR2	SRF	SERPINA1
ALPK1		ZC3H12C	MRPS6	CANX	OSGIN2	LINC00944
ARL6IP6		EID1	GNG11	SDC4	MPZL1	HERC6
VEGFC		TNIP3	SSTR2	SLC4A4	TENT4B	RBPMS
LGI4		TMEM138	PSMB8-AS1	PINK1	NUDCD1	GMPR
GPC6		C3orf80	CFL1	CTNNAL1	ZNF367	AGTRAP
ADH5		CHST11	TUBB4B	KLHL5	TRIM5	SQSTM1
CASP8AP2		SLC39A8	ARNTL2	NUAK2	PF4V1	F3
SNX7		TIPARP	PLPP1	ATP6V1G1	SLFN12	PPP1R12A
TUBA1B		SELENOT	SLC2A6	GXYLT1	SLFN5	MMP13
RIPOR2		HSPB8	AP002784.1	NTN1	USP30-AS1	MSC
TAPBPL		AKT1	LGI2	RORA	B4GALT1	ABHD5
CCNE2		RERG	BASP1	DGAT2	EIF4A3	CLDN1
AK4		NDUFB4	PTGIS	IMPAD1	RBMXL1	FAM20A
POLE2		CCNG2	PSMA2	TNS3	IBSP	SLC16A4
TGFBR2		NMB	CCNL1	QPCT	NR2F1	ATOX1
SLFN13		C1RL	PPIF	TPBG	MCM7	ATP6V0B
ACSL4		PNMA1	ZFP36L1	MAML2	GCNT1	TPBG
CDC6		ADGRA3	PDP1	HS3ST3A1	PLK2	C4orf3
MMS22L		COX17	BAZ1A	MAP1LC3A	TNC	PDIA6
ATP8B1		MMD	AK3	SURF4	CPED1	IRF2
SOD1		MT-CO3	SMCHD1	DNAJC10	FAM107A	NKX3-1
PARP8		ATP2B1-AS1	VRK2	HSPG2	SUMO3	EXT1
C3orf38		ORMDL1	NECTIN2	TPM1	MMP12	SLC2A6
STAT3		GNAI1	RTP4	FBXO32	HCFC1	APOBEC3G
TAF5L		PSMB4	CENPU	MAFB	HNRNPDL	NTN1
TPM3		BID	HMGN3	OSTM1	PHLDB2	BNIP3
PSMG2		NFIL3	RAD51AP1	HLA-C	ADPRS	RHBDF2
TRIM25		RUNX1	CALM3	TRIB1	MUC1	PDCD5
WDHD1		RAB10	IFIT1	PSMA3	MCM3	PSMA5
BLVRA		VEGFA	TM4SF1	ORMDL1	PTMA	BMP2
MBP		QSOX1	MARCKS	RHOU	CCBE1	RFX5
ADCY3		SMPDL3A	UBA7	FGD4	PTPN1	DTNA
TYMSOS		MRPS6	PYCARD	MAPK6	USP15	BVES
UBA6		SPTSSA	TDRD7	CSF1	H3-3B	TMED5
SCARNA18		MT-CO2	HLA-DRB5	PLEKHA3	PPIF	FOXC1
APOBEC3F		HLA-A	C19orf12	FILIP1	OGFR	TUBA1B
SVEP1		SUSD6	XIRP1	MARCHF6	CYP7B1	H1-0
PCDH18		DHRS3	DYNLL1	TCEAL9	SERPINA1	SLC22A4
C1RL		YIF1A	CCBE1	LSM10	MYL12A	GPR176
FAM111A-DT		COQ10B	UBB	LINC00944	CCNE2	KARS1
TMEM106C		HSPE1	MCM6	DNAJC16	MSH6	CCL13
DNMT1		TSHZ3	ZFP91	TMTC1	DUSP6	MFSD12
TLR4		MFSD2A	GYPC	GPR176	HLA-DQA1	TDRD7
AC093535.2		DNAJB5	PARP3	MAGEH1	LIPG	TIMP1
ARNTL2		TPI1	CGAS	HIVEP2	IGFBP1	SDC4
FBXO6		DSEL	LGALS9	VASH2	SCML1	SLBP
CCND3		SLC2A6	SNTB2	VGLL4	SNAPC1	MVP
SPATS2L		PAPSS2	IFITM2	SMIM3	CBR3	HLA-DMB
GSAP		SMOX	RMI2	ID3	TRIM37	FAM111B
STX17		BIRC2	JUN	CDON	JUNB	CADM1
AKT1		TMEM45A	INHBA	GRINA	GBE1	MYD88
AC083862.1		AC021205.1	HNRNPA2B1	SSR3	N4BP1	HCP5
FAS		KCNH1	SYNPO2	ARF4	CTNNBL1	TMEM219
EIF4E3		LEPROT	ZNF267	PICALM	FGD4	APOL4
DGLUCY		SURF4	CCDC50	FDCSP	TRAFD1	SLC16A3
MICALL2		AK6	TRAFD1	TIFA	ERO1A	LIF
CTSC		IRS1	BRIP1	YRDC	FOXC1	CUL4B
RSPO3		NDUFA4	MSC	SNAPC1	FYN	WIPI1
MCM5		TRAF3	EDF1	PTGER2	CCL20	ACO1
MDK		ELOC	CADM1	DOK1	VEGFC	TRPA1
SMCO4		MT1X	SEC22B	SSR1	UBA7	OSMR
MLLT3		CDON	POLD3	ADAM17	TRIM26	RAB31
ZDHHC6		NR4A3	MT1M	LIMS1	TLNRD1	NUAK2
CTSB		ADAMTS6	NOTCH2	PDIA4	AC022613.1	OGFR
NSMCE4A		SPCS1	CTSL	RUNX1	PIM1	PF4V1
PDE4DIP		TUT7	ADAP1	TNFRSF9	ABL1	TNFSF9
TMEM123		PSD3	LACC1	CIAO2B	IL4R	MESD
CEP162		MARCHF3	RBPMS	GALNT1	TPI1	GUK1
ANKRD44		FAM20A	NFKBIZ	TIMP1	RIPOR3	RAB1A
FN3KRP		PSMB5	BVES	MAP2K3	CADPS2	DECR1
CEBPD		GPRC5A	CCL8	CHMP4B	BTC	CADPS2
RFC1		TPST1	NCEH1	CHCHD2	CDC6	RFLNA
KLF6		KLF9	BDKRB2	GPR161	CALCOCO2	SUSD6
AK3		C1orf43	MLKL	GYPC	BID	H3-3B
PYCARD		LAMC2	DNAJC9	MMP9	CMTR1	PNPT1
AIDA		TYMP	TIFA	NFKB2	LOXL3	GSTK1
RAB20		HIVEP2	TUBB	CASD1	HNRNPF	IRAK3
MYO6		MRFAP1	TUFT1	MRPS6	PLPPR4	SAMD4A
REC8		SCARB1	ARHGAP28	EDF1	NACC2	PSMB3
NAGK		P4HA1	FN1	NRG1	EGR1	IFITM1
N4BP1		TNFRSF10B	TLNRD1	TP53INP2	ENO1	EMC7
RFC3		SMAD3	DPYD	ZFP36L1	TNIP1	SCML1
ZNF703		CTNNAL1	GRAMD2B	FAM3C	MR1	TANK
CAMK1D		PLEKHA3	CYP7B1	STAT1	PPP4R4	PSMA2
SUMO2		MT1G	N4BP1	TUSC1	LGALS9	PIM1
PREP		OAT	SH2D4A	DNAJB11	ACKR3	ENY2
MEX3D		SFRP2	A2M	RCN2	MCM2	COL7A1
ACER3		H2AC6	PCLAF	MMD	ITM2B	ZCCHC2
VSIR		PPFIBP2	CASP7	NEDD4L	SGK1	SNRPG
ELK4		JMJD6	AC083862.2	MSC-AS1	STX12	NCEH1
HEG1		LSM6	SDHA	URGCP	RIPOR2	STX12
L3HYPDH		ADI1	PPP4R4	LAMB3	PIM3	RRAD
AC016831.1		CTSC	DTL	MX1	PIEZO2	PTGFR
ERO1A		JUNB	ARSJ	CPED1	PTGFR	XIRP1
STEAP1		P3H4	TRIM58	LRP12	ACO1	NOD2
ADGRE5		GLRX2	IRF9	DNAJC25	PSMA5	MMP12
XIRP1		ISM1	DEK	THBS1	MRAS	LGMN
ADAMTSL3		PDE4D	NAV3	SARAF	APCDD1	MLKL
QSOX1		PIK3CD	BARD1	DSEL	FNDC1	PAX8-AS1
COQ8A		PLXNA4	RELA	CSRP1	H1-0	MSX2
TRIM5		RNF152	ARHGEF10L	PIM3	ADD3	GLRX
OTUD4		RXYLT1	FGL2	ADGRA3	MFSD1	CD83
LPIN2		HMGN2P46	STEAP1	CALR	SLC16A3	CMTR1
GALT		LBP	TAPBPL	PPFIBP2	NUAK2	MCC
POLD3		TAB2	AAMP	SLITRK4	GBP7	MAP3K8
LY75		APH1B	CTSC	SLC22A4	TMEM109	MGST1
MVP		SLC33A1	MCM5	LAMC2	TMEM200B	ANKRD13A
MITF		HERC4	UBE2T	TMED9	ODF3B	SEC61G
NECAP2		AP002784.1	P3H2	SOCS6	SLC22A2	DHX58
MSX1		VPS37A	THEMIS2	RIPOR3	AC022034.1	PPP3CC
AP1M1		NDUFB6	GBP7	ANK1	LGI2	DESI1
SNRPG		ZNF146	SRRM1	SLC16A3	EXT1	TRIM5
NUP54		BICC1	USP53	NDUFB9	LGMN	TLNRD1
NTRK3		POMP	SRF	IFNAR1	MMP13	PRDX4
ITGA1		TDP2	SLC25A22	RHCG	RMI2	MT-CO2
PTENP1		FOXA1	ILRUN	PLPP5	HSD11B1	HSD11B1
BATF3		PPFIA1	VEGFC	EGR1	LIF	SUB1
LINC01358		COL16A1	IFITM1	B4GALT3	CRISPLD2	MAFF
SLFN11		P4HA3	SVEP1	PSMD3	DGKG	AHR
CCNE1		SACS	DNMT1	NCEH1	PRRX1	ACTG1
GTPBP1		NDUFA8	MET	MIR3142HG	TPBG	SLC12A7
SZRD1		CIAO2A	HNRNPDL	CFAP69	RHBDF2	EDN1
FMNL1		MOSPD1	AKR1A1	ARL1	SMAD3	PTPN2
STMN1		FAM126A	GRIPAP1	TFPI	MCM10	EPHA4
SRSF4		SLC4A4	RECK	TMEM164	PGK1	UBB
CCL8		TMEM30A	TNFSF15	COX7C	SUSD6	EIF5A
PRRT2		ELK1	BATF3	PPFIA1	TMSB10	AL355607.2
BDKRB1		SATB1	NMT1	TIPARP	IRF2	MASTL
C6orf62		AGTRAP	SLC37A1	COQ10B	HAS1	LGR4
E2F8		ITGA2	CAPZA1	NEFM	BOC	SYT11
SOCS1		ACVR1	ATP6V1B2	CACUL1	JUND	MCFD2
MT1E		ELOVL7	CCND3	SH3RF2	PDE4B	SPCS1
SAP30		BHMT2	SLFN12	PSMB9	APOBEC3C	P4HA1
DNAJC1		ARID3A	TMEM47	ELL2	APBB2	AC083862.2
MTATP6P1		MACROH2A2	SLCO3A1	TLNRD1	SLC22A4	SGCB
CPEB3		HLA-C	LUM	DTWD1	RAB1A	SEC61B
NR2F1		BCAR1	SNRPG	TMEM138	SEMA3C	FBXO32
H6PD		CFAP69	COL8A1	PTPN12	VPS37C	MRPS18C
MST1P2		ZNF644	MYL12B	BCL6	LINC00944	SSTR2
RIOK3		TSC22D1	CCNE2	ISM1	CPM	C6orf62
TYMS		ATP6V1E1	GALNT15	DOCK8	AP1M1	SERPINB7
PCLAF		TMEM123	HOXC-AS2	MORF4L2	GSTO1	PSMB8-AS1
RIF1		UBE2M	NGF	FKBP14	DCN	TXNIP
SLC25A12		COMMD3	NMT2	FAT1	MSC	P4HB
ACTN4		VDR	PLS3	STAT2	DPYD	CSRNP1
IL18R1		DPY19L3	PARP1	MT-CO3	SSTR2	AF117829.1
CBR3		ZBTB21	SLAMF8	CFB	GRK5	LACTB
PANX1		FAT1	STC2	KCNK1	NINJ1	JKAMP
SLC2A4RG		TMEM164	IGFBP7	ATP5MC1	NKX3-1	SLC30A7
		EMC7	TSPO	RRM2	SGCB	DTWD1
		AC097451.1	HMGA1	MESD	C6orf62	BTC
		ARL5A	CALM1	TMEM258	POLR3D	USP15
		PIGP	STARD7	PLK3	AC005515.1	YWHAG
		RTTN	BCAR1	P4HB	TMEM165	CTNNBL1
		AC093627.4	LMNB2	TMEM199	BVES	RGS3
		SCOC	CENPX	AGFG1	TMEM208	CGNL1
		PDIA4	RAB8B	SRSF2	TMEM219	SLC22A2
		DNAJC25	USP18	PRKAR1A	WASHC4	HLA-DQA1
		NOLC1	WASHC4	MT-ATP6	HLA-DRB6	ERO1A
		SLC2A1	HERC5	C1S	MARCHF3	RAB8B
		BCL2A1	DGKG	AC009303.4	PLAAT3	DSE
		BHLHE41	MCM10	ADI1	UBB	BCAR1
		AZI2	DONSON	BCL9L	STX17	KPNB1
		CSF1	MEIS1	ATXN10	NEDD1	UBA7
		FICD	ATXN7	SLC35B1	CDK2	CALCOCO2
		SH3PXD2B	SLFN5	SYVN1	SELENOS	DIO2
		DGAT2	CASP8	CYCS	LINC00968	SVEP1
		MT-CO1	CDC6	CFH	FSTL1	PPP2R1B
		DOK1	PREP	TSHZ3	VRK2	HMGN2P46
		PRDX4	NPC2	ELF3	AOX1	MUC1
		MAT2B	AK4	DAXX	MCM4	DARS1
		NEDD4L	UBE2D3	CHPF2	PATL1	ABL1
		SEC24A	DLC1	NMB	PSMA2	C1RL
		AFF2	AMOTL2	MOSMO	CASP8	GK
		ERBB3	GPRC5A	TMEM184B	TCIRG1	HSP90AA1
		PSMB7	ATP2B1	SDK1	UGP2	HACD3
		APBB1IP	PSMB2	CUX1	SRSF7	ATP6V1B2
		LIMS1	APH1A	ZNF827	FOSL1	BMP6
		CACHD1	EIF5A	MT1L	CLIC2	TNFRSF1B
		MRPS18C	MYO1C	SRF	SNTB2	PSMB2
		LPAR4	ASF1B	ZBTB21	FMNL2	SEC22B
		TOR1AIP1	NUP153	PPP4R2	PYCARD	IBSP
		MRPL33	BTC	RAB5IF	CCDC93	ZFP91
		DCBLD1	PTPN2	USP40	CGAS	MMD
		ROS1	AC007991.2	AC091806.1	VSIR	USP30-AS1
		AMFR	FAM32A	DMXL2	SLC12A7	PSMB4
		HIGD1A	STX17	IRAK2	VWA8	HLA-DOA
		PRRC1	SLC2A4RG	A4GALT	ENY2	DYNLL1
		CIPC	DBI	RDH11	WDR76	MT1A
		HSPA1A	IFNAR2	FBXW5	LACTB	PSMB7
		MAGEF1	UBA6	MYO10	AAMP	ADAM10
		ELOVL5	GPR176	ZNF503	SLC30A7	HCFC1
		MFF	IER3IP1	ALG2	JADE2	RNF24
		GLIPR1	HK2	TGFBR1	PREX1	AP002784.1
		ATR	AC093535.2	CREM	SCO2	PSMB5
		P4HB	HDAC1	CLDN1	CRYBG1	HSP90B1
		GOLGA7	L2HGDH	SHOX2	GREM1	MAP2K1
		SDF2	ADPGK	P3H4	IRS2	DKK3
		WSB2	OTUD4	FAP	TUT7	AC005515.1
		SLC22A4	NT5E	MGLL	RAB8B	KYNU
		HYOU1	TRANK1	GASK1B	EMP2	GYPC
		PDGFRL	H2AZ1	EPC1	DTNA	RBMXL1
		KDM6A	IL1RN	LGI2	PSTPIP2	BTN2A1
		SPON1	TNFRSF1B	FCMR	BAZ1A	ERLEC1
		FBXO9	SLBP	AZI2	STAT3	A4GALT
		TMEM208	FSTL1	HSPA13	USP33	ITGA2
		CUL3	RNF19B	ST6GALNAC4	RAB31	LRRN3
		CRADD	DAAM1	SUB1	FADS3	TPT1
		RAF1	GMNN	HTR2A	IRAK3	MT1L
		CMPK1	MESD	MSX2	LOXL4	NT5E
		MPC2	MELK	ADAMTS6	EDF1	METRNL
		ATP5MC3	ZWINT	SND1	AC083862.1	NFE2L1
		THBD	SMAD3	PLK2	LACC1	NDP
		HLA-E	DUT	WBP2	SLC2A6	CCDC93
		MXRA7	USP42	FMNL2	ABHD5	CASP8
		AMOTL2	BCL3	PAPSS2	RFLNA	C19orf12
		NCOA4	TAF5L	MB21D2	DONSON	CTSC
		ADD3	SCO2	TRIM13	AK3	CACHD1
		SEC22B	MBD2	NECTIN3	GLRX	NPC2
		TAF13	RBMS1	CEP350	SLAMF8	SEC11C
		ERFE	SLC43A3	C3orf80	FN1	BATF3
		BNIP3	VPS13C	CCL3	BRIP1	RNF19B
		TMEM199	CCDC127	ERFE	NCEH1	MANF
		MAGED1	ATP2A2	FGF13	EZH2	STX17
		MPLKIP	NEDD1	NXT2	IER5	LYSMD2
		AL031674.1	TRIM47	AFF2	TSKU	HLA-DQB1
		RIPOR3	SLC43A2	PDIA3	LYN	COQ10B
		NID2	IL7	MCCC2	C21orf91	HNRNPF
		LINC00884	SYT11	TMED2	TDRD7	PIM3
		CTNNB1	CLIC3	PSMC5	RRAD	GPRC5A
		C6orf62	JADE2	PSAP	ANTXR2	FGF10
		DNAJB11	GINS3	KLF5	CNOT6	NDUFA9
		HNRNPA3	MITD1	P4HA3	ELOVL7	HLA-DRB5
		CCT2	LINC00944	KCNQ3	EPHA4	TNC
		MESD	TJP1	DNAJA1	STAT6	ZC3H12C
		FAP	CX3CL1	VASN	SEC22B	SRSF2
		ALG5	PSMB7	LPAR4	ZNF267	YAP1
		GOLT1B	TUSC1	FIBIN	SLC37A1	MR1
		ATP6V1G1	EED	HLA-E	TMED5	RIPOR3
		MMP9	C1RL	JMJD6	CLDN1	HECW2
		IFNGR2	SPCS3	SYNPO2	PTPRK	WNT5A
		ARL1	TMPO	SLC19A3	KPNB1	SLC9A7
		HSPA13	IL1RL1	TGFB2	AK2	SCO2
		RAB9A	LINC00472	TSPYL2	PFKFB3	NASP
		BTN2A1	RPA2	GPRC5A	KCTD14	CLIC2
		NAA50	CEMIP	GRIPAP1	SEC11C	IL36RN
		MT1A	MID1	TMED10	SYNPO2	BBX
		RRAD	FBXO7	NDUFA4	TMEM171	CRTAC1
		SORBS2	HIF1A	LIPG	TNFSF9	FEN1
		TOMM7	AK2	DDX60	ART3	SERPINE1
		C5orf15	HS3ST3B1	MCTS1	NOD2	SYNPO2
		CLINT1	MSX1	TNFRSF10B	RBMS1	DUSP6
		IFI44L	ACSL4	NFKBIB	USP53	ADAMTS4
		PSMD12	MMP25-AS1	TOM1	WIPI1	TMEM189
		CHL1	SNX7	CAP2	BICC1	ZFP36L1
		MARK1	PRDM8	TMED5	PARP1	OTUD4
		SLC19A3	PSTPIP2	PRDX3	PSMB2	FADS3
		PAM	HMGB2	ATP1B3	ADAP1	SMCHD1
		PSMD11	ESCO2	EMC7	NECTIN2	MTATP6P1
		PSD4	UBC	TRIM5	ARHGAP28	MRAS
		TUSC1	SPTLC2	FUNDC1	LMAN1	PSTPIP2
		TPT1	ETS2	S1PR3	ITPRIP	TENT5A
		FOXO3	PTPRA	ZNF644	PTPRA	REC8
		HMGA2	C4orf46	FRMD4A	PROCR	IRF9
		WBP2	PRPS2	KANSL1L	SAMD4A	WWC1
		PPP3CC	ARHGAP29	LDLR	COL8A1	LGI2
		BCL6	SPATA13	RASD2	CCDC50	HPS3
		CREM	HNRNPU	HSD17B4	EMC7	LUCAT1
		MSX2	ADGRE5	DDX52	C19orf12	RRAS2
		HK2	FBXO5	COL16A1	TNFRSF1B	PLIN2
		MID1	RFWD3	COX6B1	AK4	PLPPR4
		RPL36AL	DENND1A	UBE2B	AL355607.2	HAS2
		MSC-AS1	L3HYPDH	POMP	CD83	SLFN12
		PINK1	TICAM1	PIEZO2	NGF	MSH6
		FRG1CP	SP140L	CDKN2B	SLFN11	TOMM7
		ATP5F1B	CEBPB	FOXO3	HOXC-AS2	TLR2
		SPPL2A	EHD1	CCT2	ADAMTS4	IGFBP1
		AMIGO2	EFCAB14	C17orf58	BATF3	RNF145
		IFI44	MICALL2	TMX4	LINC01524	H2AC6
		KDELR2	EGR1	IER3IP1	HNRNPD	PRDX3
		SDK1	RAD51	ERO1B	NFE2L1	CLSPN
		TOB1	VCP	RCSD1	SERPINA9	MYL6
		GXYLT1	DRAP1	ZNF24	ADAM12	ASPHD2
		TMX1	ETV6	HYAL2	STAMBPL1	LOXL3
		UNC50	FANCL	CDC42SE1	LINC01239	IL4R
		TMEM245	ARL6IP6	EML1	PSMB7	RAB9A
		LINC01239	ORC6	CNTNAP1	AC091806.1	SLC39A6
		UBE2B	PDIA6	SAR1A	NHLRC3	GAS1
		PSAP	H1-0	ABHD5	GASK1B	COL8A1
		PLAGL1	SAR1A	MAGEF1	PPP2R1B	AKT1
		NUFIP2	IGF1	MT1A	DDX23	IRS2
		GYPC	EPHA4	CDV3	MCFD2	TRIM26
		SEC62	CACHD1	NID2	HSPA1A	MT-ND1
		NKX3-1	TMEM200B	H2BC21	SLC16A4	BET1
		MOSMO	PGK1	SFRP2	REC8	MMADHC
		PYGO1	RFC4	OAS1	MCM6	TIFA
		ZNF697	MAOB	TBCA	BAZ2A	CAP2
		MSC	TMEM131L	ELOVL3	SNRPG	SPATS2L
		IDI1	LINC02381	DPY19L1	CARD16	PARP8
		AL050341.2	ADAM10	SEC23B	BMP6	CIAO2B
		SLC17A5	HPS3	TENM3	STK36	IFNAR2
		BZW1	MT-ATP6	DDX3X	TRIM44	NR2F1
		KRT10	PTPN1	TRANK1	ARF3	LGALS9
		IRS2	MSH2	YPEL2	TCF19	ELOVL7
		PSMA5	LOXL4	C8orf76	NUBP1	TMBIM6
		PRRX2	PARP8	PIGV	MAP2K3	ERP44
		COPB2	PANK2	AMTN	FBXO32	ADGRL4
		EIF1B	SMPD4	VPS13A	MMD	IER3IP1
		INSR	RIPK1	SNRPG	RNF24	RPL36AL
		ARHGAP28	APOBEC3F	PSMB5	APP	ARMC9
		PRKAR1A	BRCA1	KLHL42	FOXO3	DERL1
		GRAMD4	MCMBP	DESI1	MTHFD1	MAFB
		PPP2CA	KCTD14	DUSP5	DAXX	PI3
		CASD1	PCED1A	GABRB1	TMEM45A	NFE2L3
		EDF1	IL34	RBMS1	PTGIS	TMEM45A
		RHOU	PDLIM1	IGFBP7	SERPINE1	SNRPB2
		TGIF1	CENPI	ALG5	USP38	TRAM1
		OCIAD1	CEBPD	UBE2M	RIPK3	MRPS36
		SHISA2	RRAD	MRPS18C	E2F8	GPD2
		IFNE	SNAPC1	AGPAT4	MT-CO2	SERAC1
			LIN52	NOLC1	ZFP91	ZNF462
			RALB	MYDGF	GRIPAP1	OLFML1
			GCNT1	MIR1245A	BBX	DPYD
			SEC23B	EDEM1	MT-ND6	SNTB2
			MED24	MCFD2	EPG5	SDK1
			SAE1	LBP	AC007991.2	NECAP2
			RFLNA	TRIM47	DNAJB9	SDHA
			CDC25B	C1orf198	MMP10	PRRX1
			GASK1B	RPAP3	DHX58	COX7A2
			NKX3-1	JKAMP	HSPA5	TGOLN2
			NAGK	AL031674.1	ZC3H12C	AC083862.1
			KPNB1	WSB2	TSHZ3	PSAP
			PAQR4	TLE4	KLHL21	XRCC5
			IL4I1	BAG6	MRPS18C	MINPP1
			TPGS2	TOP1	KCNQ3	SNAPC1
			AP1M1	PRRC1	ELN	CSGALNACT1
			INSIG2	BMI1	CPXM2	LOXL4
			SERPINE2	TPST1	NABP1	PI4K2B
			MCUB	BHMT2	PHLDA2	ROBO1
			FN3KRP	IL15RA	LY75	MCM3
			CIR1	CTSO	DUSP1	LAPTM4A
			FADS3	TRIO	MT-CO3	CDV3
			A4GALT	PGM2L1	UBE2Z	HELLS
			AP1B1	ATP6V1H	ARHGEF10L	COX17
			CKAP2L	MPLKIP	CGNL1	SLCO3A1
			MRAS	IFT81	EDN1	BOC
			BLVRA	IFI44	SDK1	DHX36
			FUS	VPS37C	TMEM128	LCMT2
			TMEM158	CTSC	CX3CL1	SEMA4D
			DAXX	TMEM30A	CYB561	CDC6
			USP37	IRS1	B4GALT5	PLAAT3
			PRR16	SERINC2	HSPB11	EIF1AY
			LMCD1	KDM7A	RAB5IF	ATP6V0E1
			HNRNPD	KLF9	THEMIS2	TIAM2
			DUSP6	APH1B	GUCD1	IMPAD1
			STAT3	ELK1	FAM32A	AC009133.1
			TLE4	AC079949.2	KDM6A	UBE2B
			ARHGAP20	C16orf58	CANX	TRIB1
			USP33	PSMD6	PVR	PINK1
			MARCHF3	TMX2	REEP5	HEG1
			CBR3	PARP14	GINS3	FAM8A1
			SLC44A1	TANK	SH2D4A	VAPA
			RGMB	LINC00888	STS	LINC00968
			ATOX1	CCT7	HSP90B1	BAZ1A
			IL4R	C21orf91	TUSC1	AKR1A1
			CYB561	PVR	AC048341.2	SLC37A1
			ATP6V0E1	TMEM45A	RAB18	RMI2
			TRIB1	RNF144B	KLF7	CGAS
			IGFBP5	SEC62	STAT4	FYTTD1
			HSBP1	G3BP1	GTPBP1	ABHD2
			VIM	MINPP1	IFNAR2	MAPRE1
			UXS1	PAMR1	ARHGEF19	STARD13
			CYB5R3	JARID2	PTGES3P1	PHLDA1
			RFC3	RAB10	MSX2	APCDD1
			FAM189B	RPS6KA3	USP31	C3orf38
			CBLN3	ANTXR1	H2AC6	PREX1
			PXYLP1	ITGB8	ACBD5	MCM6
			PNPT1	DCP1A	HNRNPU	GBP7
			CLDN1	HECW2	SRRM2	CBR3
			CMAHP	CDK6	ARF4	FGD4
			S1PR2	MMP14	IFI16	VPS37C
			LYN	TMED1	TIMP1	PIK3CD
			TUBGCP3	C1orf122	NDUFA9	ENO1
			ANKRD33B	GORAB	CSGALNACT1	AC022034.1
			NAV2	UXT	NUP153	SLC22A1
			FIGNL1	CLMP	GK	SEC23B
			MSH6	ANKRD52	FAM120C	SUMO2
			TNFRSF10B	RPL36AL	MYO19	NECTIN2
			SCAND1	OAS2	KLHL42	PSMD11
			NOD2	TRIM56	ABHD2	HSPB11
			ELMO2	NEGR1	ADAM10	GART
			ASXL1	ABCC3	PTPRN2	GRB14
			NXT2	P3H1	AFF1	NACC2
			C3orf38	KIAA1191	TANK	GREM1
			XPNPEP1	CLPB	HIVEP2	TMEM123
			SZRD1	LYRM4	ALG2	LINC01239
			ATAD5	PNO1	EED	KREMEN1
			TRAPPC4	TBX2	CCDC127	TPM1
			MMD	IRGQ	OTUD4	PATL1
			LACTB	NAP1L5	ADAM19	PLPP1
			PTN	MRPS33	PHLDA1	VCP
			REC8	CISD2	SLC22A1	MACROH2A2
			JMJD6	DYNLRB1	ADAMTS1	SAP18
			FGD4	MYPOP	MMP25-AS1	CLDN23
			CNTLN	TTC8	PPP4R2	APBB2
			DOCK10	FRG1HP	RNF182	STAMBPL1
			PTGES3	SHISA2	LYSMD2	PIGV
			TLE1	PDGFRL	TBCA	FICD
			BRCA2	SELENOT	DDX24	TMEM199
			TMED9	PSMA5	BTN2A1	AK4
			AC009133.1	TMEM217	FAM20C	RHOU
			RGS20	BACE2	SRSF2	MT1X
			SLC4A4	PTS	ZFP36L1	SLAMF8
			CD2AP	TMEM254-AS1	TGFA	CCDC50
			CREB3	UBE2E1	SQSTM1	PRRG4
			TRIM44	HMGA2	PDLIM1	HLA-DPB1
			SRSF4	GOLGA2	FOSL2	UBA6
			EPAS1	ACADVL	ADH1B	ELMO2
			BACE2	MT-CO1	TMEM199	PHLDA2
			MAP2	LSM6	CIAO2A	PBX1
			LGI4	GNL2	PARP10	GTPBP1
			TRAF3	HSPE1	ATP1B3	USP53
			MAP7D1	EIF1AY	A4GALT	JADE2
			GNB4	RAB8B	RAB1AP1	ELF3
			LIF	RNF152	SEC23B	PGAM1
			GALNT2	GNA12	TENT5A	AC007991.2
			DOK1	ITGAV	PTPN12	TMEM50B
			ITPRIP	MT2P1	OSMR	MINDY2
			MXRA5	CNOT9	MT-ND1	SOCS1
			WDR76	IL34	SLC25A22	FAM124A
			KREMEN1	CP	UBA6	ACTB
			MAP2K2	PSMC4	TRAF3	PIEZO2
			SPOP	RNF150	AC099343.3	UBXN4
			RAN	ZBTB6	STARD7	MAP4K3-DT
			TLR2	GAB2	KIAA0930	IL7
			AC083862.1	ANKRD42	TLE4	PCDH17
			IBSP	SKIL	GOPC	NDUFAB1
			ANPEP	RPS19BP1	BCL9L	DGKG
			CCND1	FLRT3	TAF5L	C12orf57
			SLC16A7	MAPKAPK2	RBBP8	CPXM2
			GRK5	RILPL2	USP37	AJUBA
			TMEM87A	COA1	PLA2G4A	FAM126A
			OXSR1	SEC23IP	PTPRJ	SIK2
			HSPA1A	SIN3B	GYPC	GGT5
			MYBL1	AMFR	CNBP	TMSB10
			SNRPB	DGKD	GART	ATXN10
			CBX6	EPDR1	DTL	G0S2
			HNRNPAB	TBX3	TLN1	KCTD14
			BISPR	CTNNB1	XRCC5	PARP10
			FANCI	USP13	BTN2A2	ADAM17
			DECR1	GABARAPL2	SYT11	VWA8
			NEDD9	TOMM7	SHOX2	HLA-J
			AC079922.2	PSMD14	MIDN	CD55
			ABHD5	AC003092.1	SLC39A6	NFIL3
			NUP50	H6PD	MT1L	CCNE2
			DHX15	COX5A	BCAT1	EIF4A3
			PID1	ATP6V1D	DACT1	GRIP2
			RBBP8	PELO	AC093627.4	RB1
			CDT1	ZNF462	ATP6V0B	GNS
			DCP1A	TAB2	MT1X	IFI16
			GLIS3	WBP1L	VCP	TRIM8
			PPP1R12B	NFIL3	MT-ATP6	SELENOI
			GIMAP2	TNFRSF12A	MT-ND4L	CD70
			LYPD5	SYNC	H6PD	ITPRIP
			PSMF1	GLRX	BARD1	SYNC
			EMP2	SLC19A2	SDHA	LSS
			LINC00595	MARK1	TNFRSF12A	TIA1
			AC011997.1	USO1	DKK3	FTH1P11
			GINS2	TIMM17A	THOC2	TBC1D9
			NOLC1	TMEM171	NFKB1	SLC25A22
			CETN3	GRAMD1A	CXorf38	CYB561
			TMEM87B	INPPL1	VASN	MFSD2A
			SDF2	CFL2	SERAC1	SMCO4
			HSD3B7	TRPA1	SNRPA1	NGF
			LRCH2	NEXN	FBXO6	FMNL2
			CPT1A	B3GNT2	MMAA	PTPN1
			SEMA4D	BMS1	POM121L9P	NDFIP2
			TSKU	TAP2	CLDN23	FBLN5
			FAM43A		PHF13	GSDME
			C1orf198		CD55	TUT7
			KLF7		PI3	SLC22A3
			ZDHHC6		RBMS2	JUNB
			JPT2		GALNT1	TMEM87B
			KHSRP		L2HGDH	LSM6
			PPP1R10		ETV6	FMR1
			PREB		C3orf38	PTPRN2
			BBX		LRCH2	RHOG
			AL357054.4		ELOC	ALG2
			BAZ2A		SRRM1	PVR
			AP1S3		GGT5	TCIRG1
			CLIC2		NPC2	FAM20C
			ANKRD44		FRMD8	STAT6
			USP31		NFE2L3	SLC35A5
			NFKBIE		RB1	SELENOK
			TRIM37		KREMEN1	REEP5
			EZR		LIN52	PYCARD
			AC099343.3		MTG1	MCM7
			NUP85		RFC4	SPEF2
			TEX30		TRIM47	NAA20
			PSME3		SYNC	UHRF1
			SLC16A4		LBP	RBMS2
			PIEZO1		IFI27L1	PPP2CA
			SH2B3		CRTAC1	TNFRSF10B
			CPXM2		KYNU	SLFN11
			CHSY1		NCOA7	MMP10
			ACTN4		CALM2	CSRP1
			BTN2A2		PARP8	MRFAP1
			UNG		CXCL16	BCAT1
			SELENOI		AF117829.1	DCLK3
			NCAPG2		LDLR	FOSL1
			DKK3		VRK3	ARSJ
			POLR3D		STARD13	CAPZA2
			MAFF		COX17	CIAO2A
			CYP2U1		SOS1	PTPRE
			CKS1B		AL357054.4	EMP2
			CDCA4		IL7	AC022613.1
			SIRPA		PUM3	PTPRJ
			DIAPH3		ATG2A	UBR1
			TRPC4		PPP2CA	CACUL1
			IFI16		FYTTD1	PTPN12
			E2F1		TOP1	LINC02861
			PPP4R2		DNMT1	C2
			CNTNAP1		FICD	RBMS3
			PSMB4		AKR1C1	CREG1
			MYO19		HLA-DQA2	HAS1
			SMC1A		P4HA1	TMEM14C
			MMP1		CADM1	SELENOT
			SLC22A4		SDC4	GUCD1
			NUP93		SLC22A23	AC048341.2
			TMEM268		RBMS3	CD63
			MDM2		ARL6IP6	EED
			NUDT21		TRAPPC4	SFRP4
			NFKBIB		RTL6	CANX
			MACROH2A2		SEMA3F	RRAGA
			POP7		IL4I1	MAP4K3
			SMCO4		TMED10	CFD
			LRCH1		CPT1A	AC097451.1
			LDLR		VDR	SRF
			LRRN3		FBLN5	FAM110B
			ADGRF4		PSD4	ATXN7
			TPI1		MVP	CEP350
			IKBKE		CSTF3	TMEM59
			TRAF2		XPO6	PAX8
			RRAS		BECN1	MTHFD1
			ZNF703		DDX18	KLF5
			SLC38A10		RMDN3	AL603756.1
			TIMELESS		SLC22A3	TRAF3
			PPP2R2A		AL161421.1	TNFRSF9
			RAB20		SAR1A	B4GALT5
			STAP2		MFSD14A	TMEM208
			NABP1		NMT1	FZD7
			SCARA5		ZDHHC14	DAXX
			MTFR2		BDNF	MRPL44
			AC009549.1		GRIP2	EOGT
			UHRF1		TRMT6	UPP1
			STARD13		ILRUN	FGF13
			MRPL14		SP140L	MMAA
			TMCO4		UBE2D3	USP33
			YWHAH		FEN1	A2M
			SLC22A1		CTSC	RAB32
			H6PD		CASP8AP2	ATP6V1E1
			TMBIM6		POP7	GOPC
			APP		MANF	ETV6
			CTNNBL1		ELMO2	HNRNPA3
			HERC4		YWHAG	GNAI1
			EHMT2		JKAMP	AHCYL1
			TMEM106C		TMEM268	MDK
			PCBP1		NEXN	PFKFB3
			THSD4		TAF13	TSKU
			PSMD1		MACROH2A2	IL4I1
			G3BP1		MCMBP	RAB20
			ADGRL4		MID1	TRIM58
			MARCKSL1		RIPK1	AL138724.2
			NPTX1		SPR	ART3
			ITM2B		PSMB4	AP1M1
			SMAD6		ARSJ	HLA-DRB6
			SOCS1		SEC61G	GYG1
			SIGIRR		TRAM1	TRIM47
			MMP2		CDK5R1	ARNTL2
			SLC30A7		AL591895.1	RIPK1
			POLE3		GPR135	HIVEP2
			LPIN2		TAPBPL	TMED7
			HMGB1		MINDY2	LBP
			STX12		MT-ND4	EML1
			VRK3		MAP2K1	IFNGR2
			PRRC2C		CACUL1	SMIM13
			ITPK1		TRPA1	SSR4
			LYSMD2		WWC1	TUSC1
			SF3A1		RASSF8	OSBPL8
			LY75		LCMT2	TOR1A
			RAB1A		TMEM87A	AC009303.4
			MFHAS1		XRN2	ELOC
			ITGA1		MIS12	TGFBR1
			MDK		NUP62	GPX1
			LOXL3		MMADHC	HSPA1A
			ZNF462		GRINA	CAB39
			E2F8		RFC2	LINC00884
			AL591895.1		PPL	TMED1
			GRINA		RNF19B	TGFA
			ZNF24		UQCRFS1	MPLKIP
			GMPR		FTH1P11	CLIC3
			EOGT		ZBTB6	ZBTB21
			KAT2B		MESD	MRPL14
			STS		TEX29	GRK5
			SYNE2		URGCP	SP140L
			PRRG4		SUPT16H	FSTL1
			ACTR6		PANK2	CCNL1
			MFSD14A		CFL1	DACT1
			GADD45A		PHACTR2	FBXO6
			PTPRJ		DHRS12	TMEM132A
			GLE1		CIR1	CHI3L2
			FMR1		SNRPGP2	CISD2
			POLDIP3		TVP23B	TCIM
			B4GALT5		ATXN7	HOXC-AS2
			TMEM60		AKR1A1	TMEM128
			CIAO2A		LINC00884	NEDD4L
			DHTKD1		GDF6	TGIF1
			DUSP22		DOCK8	DENND3
			SPX		EFR3A	NAGK
			ERCC3		DHTKD1	C11orf58
			GUCY1B1		ELF4	NT5C3A
			TRIOBP		TNFRSF10B	ZC3H7B
			PITX2		BRCA1	ARID3A
			BBC3		C4orf3	MT2P1
			PSMB3		PSMD14	STS
			LASP1		ATOX1	AHI1
			NSD2		NR4A1	APH1B
			PI4K2B		GMPR	HLX
			PA2G4		PELO	GOLGA7
			TK1		PDCD5	ZBTB20
			PFKL		CPA4	KLHL5
			SOS1		LPXN	ITGB3
			THOP1		NOLC1	ODF3B
			FOSL1		MSL3	LRRC15
			PELI1		ABCC3	PALMD
			NDUFS2		PLPP1	SH2B3
			AC022613.1		ORC6	EPG5
			PFN1		PAX8-AS1	DGLUCY
			DENND5A		CHSY1	IRS1
			DHRS12		SELENOK	UBC
			MTMR9LP		SELENOI	MSC-AS1
			VPS37C		FMNL1	C1orf198
			TGFBR2		AC009303.4	ATP5MD
			CUL4B		PPFIBP2	TLE4
			PRKD3		CD70	STAT3
			SP140		ADAM17	RNF149
			RAB31		AL138724.2	ARF1
			CACYBP		MTMR9LP	ARGLU1
			ZDHHC14		CLIC3	TRIO
			SFT2D2		TGOLN2	LEPROT
			RNF34		TMEM119	TMEM119
			NFATC4		BRI3BP	PUM3
			RMI1		KIF21A	CSTB
			GGCX		MRPL32	CNBP
			MLLT3		BMP2	YTHDF2
			RB1		AC009133.1	MCCC2
			KCNK2		CREBZF	CPA4
			CASP10		ARNTL2	HSPE1
			TSHZ2			AP3S1
			MFSD5			CHCHD3
			PSMB1			SPPL2A
			RNF150			MRPL32
			CLIC6			DDB1
			PEAK1			HNRNPDL
			NTNG2			TMEM62
			HLA-F-AS1			RAPGEF2
			PDZRN3			TRIM44
			KIAA0040			HTATIP2
			PLA2G4A			AIDA
			EPB41L4A			CHSY1
			SLC37A3			TMEM87A
			AHR			BICC1
			NUP205			KCNQ3
			LPXN			LRCH2
			C11orf68			RAC1
			PHACTR1			STARD4
			AAGAB			S1PR2
			MBOAT1			AFF1
			ZWILCH			VDR
			MPDU1			TBX2
			CHMP4B			LPAR1
			PRELID1			AC068989.1
			GRB7			ADAP1
			RBM47			GPM6B
			ASAP1			DEFB1
			PKMYT1			SLC25A12
			BMPER			SPATA13
			ERP44			DENND1A
			SYCP2			H2BC21
			TMBIM1			TMEM268
			FRMD8			TBCA
			CNOT6			IDS
			CCDC82			PPM1K
			PUM3			CXCL16
			PHRF1			IKBKE
			TMUB2			CIR1
			TNFRSF9			CARD16
			TMEM150C			RRM1
			RBM26			SFXN1
			ADH1B			CRYBG1
			SUPT16H			DCP1A
			RTF1			PSD4
			MRPL44			ALPK1
			SAT1			LINC01524
			SOCS3			C21orf91
			S100A11			SNRPA1
			NOP9			PCBP1
			CDC37			RBM26
			PPP3R1			ATP6V1D
			MIS12			PRKAR2B
			N4BP2L1			SHOX2
			AP5B1			UEVLD
			ANXA1			MYDGF
			GORAB-AS1			SRP19
			TAOK3			COX6C
			RIPOR2			RAB5IF
			IFI27L1			CALM1
			FMNL2			USP37
			CNOT9			PDXK
			C1orf112			CCDC82
			STX4			CX3CL1
			GLRX			SDHC
			TMEM123			SLC22A23
			CCNE1			UNC93B1
			PLXNB2			SPTLC2
			STEAP2			CDC42-IT1
			AL138756.1			SERPINA9
			LATS2			GIMAP2
			NSUN5			AMIGO2
			TUBG1			AC069528.2
			AC069528.2			AL391840.3
			TMEM11			MID1
			AURKB			RBM43
			MND1			DHX15
			FAM124A			UBE2D3
			SNRPD1			ENO2
			SGTA			USP42
			TFRC			CCDC117
			PPP2CA			AAGAB
			DUSP2			MT-CO3
			ADGRG6			AC091806.1
			NUBP1			CIPC
			NOM1			CSRNP2
			MIDN			SAR1A
			STAMBPL1			LRCH1
			RANBP1			WBP2
			RILP			UXT
			C15orf48			HDAC1
			BOC			MTHFD2L
			THUMPD1			MAML2
			CXCL16			DUSP12
			BCL9L			TPST1
			MGRN1			AC002480.2
			RIPK3			DOK6
			ANP32E			SFT2D2
			SERAC1			AL078604.2
			CDC42SE2			GABARAPL1
			LINC00968			TMEM132B
			DDIAS			HIGD1A
			C1orf21			ASAP1
			ZNF22			MRPL47
			ADAMTSL3			ADAM19
			ZFPM2			AC015911.3
			HSPB11			DENND10
			LINC02861			LYPD6
			PHACTR4			NOP10
			TMED1			VRK2
			H2AZ2			NUP153
			SELENOK			CSTF3
			CPM			AL139220.2
			AIDA			INSR
			FKBP5			MOXD1
			NSUN2			TMEM138
			GRB14			MTCH1
			SPPL2A			FAM107A
			NEMP2			PPIA
			MAP2K3			MARCKSL1
			CITED2			SPTSSA
			DGKH			TTC30A
			SYNGR2			AMFR
			APLN			BCL2A1
			LARP7			NUP62
			ANKIB1			JUND
			DHFR			NNT-AS1
			EXO1			TENT4B
			PRKX			SPX
			FBXO6			PAFAH1B2
			YEATS2			KIAA0930
			PSMC1			RIPK3
			LMAN2			CD164
			DPP4			ACER3
			BIRC2			DAZAP2
			PTGIR			SLC44A1
			LMNB1			SDF2
			TLE5			UBXN1
			STX11			MKRN1
			TMEM30B			TM9SF4
			RMC1			AL138756.1
			RABGGTA			TAPBPL
			YTHDF2			UXS1
			SLC16A3			TMEM51
			FRMPD4			AC093627.4
			XPO6			Z95118.2
			GREM1			BEX1
			NSMCE4A			XBP1
			WDR90			RTTN
			ACBD5			COPB2
			SMC2			BCL6
						ZPLD1
						ATAD2
						KANSL1L
						MORC3
						TOE1
						FADS1
						DPP4-DT
						RPS6KA3
						CCL3
						ALG9
						SRSF7
						VASN
						TM7SF2
						RPS6KC1
						BRI3
						RASSF8
						ITFG1
						CLPTM1L
						PSMB1
						CTNNAL1
						PNRC1
						IFI27L1
						NOLC1
						SEM1
						RAB18
						GRIPAP1
						WDR11
						ACP2
						PSMG2
						L2HGDH
						RILPL2
						WASHC2A
						PRKD3
						TCEAL9
						TMEM170A
						PANK2
						AC083837.1
						GAREM2
						SYNGR2
						SEH1L
						XIAP
						FAM3C
						CHPT1
						FBXO4
						RBBP7
						SLC30A5
						ENTR1
						SRSF4
						FOSL2
						CMAHP
						COX6B1
						GABARAPL2
						RAB28
						OSTM1
						ZNF207
						BARD1
						TNIP3
						ROMO1
						MAGT1
						CPEB3
						ADGRE5
						ZNF503
						NDUFB4
						HSBP1
						CHEK2
						UBQLN2
						PF4
						BRD2
						IQCK
						SLC9A9
						EID1
						ASAH2B
						RIPOR2
						XPO6
						EDEM3
						PDIA4
						ZFX
						WFDC21P
						PYURF
						BTN2A2
						AOX1
						SSPN
						C18orf25
						AL360178.1
						WDR45B
						NCOA4
						MMP25-AS1
						DAG1
						RAB24
						PHC2
						AC006994.1
						ETAA1
						SLC1A2
						FAM174A
						GNB4
						AL031651.2
						CITED2
						TMED10
						TAF5L
						MITD1
						AC021321.1
						LINC01358
						AC040970.1
						FOXO3
						NUBP1
						AC105749.1
						MT-ATP6
						TM2D2
						NDUFB5
						ATP2C1
						FCRLA
						TFAP2A-AS1
						COX7C
						COQ8A
						POLR3D
						TM9SF2
						MLEC
						PHACTR1
						RBMS1
						CYC1
						IL1RL1
						NFKB2
						FPR1
						BCOR
						USP38
						SRSF10
						STARD7
						PISD
						DERA
						PSEN2
						SRRM2
						CTHRC1
						WDR76
						C11orf68
						BAZ2A
						PPBP
						AAMP
						Z95114.3
						PRKD1
						FTH1P10
						SMARCA5
						QPCT
						THBS1
						SERINC1
						EDEM2
						DOCK4
						PSMB6
						ELOVL2
						TAB2
						LPIN2
						SMAD3
						TMEM109
						CDC25A
						USB1
						PDLIM4
						SMIM3
						PTBP1
						LGALS3
						NUDT5
						RAP2C
						SOCS3
						LONRF1
						AL589743.1
						DTL
						URGCP
						SPG21
						OCIAD1
						RHOQ
						EXOC2
						COX7B
						ACYP1
						FBXO7
						RPSA
						WASF3
						AC025580.2
						LDLR
						UBA3
						SCPEP1
						LRP10
						FTH1P20
						AC068722.2
						GAS6
						NEMP2
						AL357054.4
						PELO
						ITGB2-AS1
						EXOSC3
						LINC01597
						UNC50
						NEK7
						B3GALT4
						GRAMD2B
						LINC00623
						RHCG
						SERF2
						YIPF3
						RDH14
						TVP23B
						NME3
						WHAMM
						CTTNBP2NL
						HNRNPA2B1
						PIEZO1
						SRP54
						RELA
						HARS1
						SCAMP3
						ISOC1
						GNG12
						LAMB3
						ZWINT
						POLR2K
						SUCO
						RCSD1
						SLC25A30
						LRIG3
						AIFM2
						PAMR1
						NABP1
						ME2
						SOCS6
						RBM18
						AXL
						ABAT
						NRIR
						PTS
						SLC38A10
						CHMP4B
						KCNE5
						LCTL
						SUMO3
						CCDC146
						CXorf38
						WDR45
						KEAP1
						APOBEC3F
						MCM4
						AL158825.2
						GINS2
						LINC00472
						PIK3AP1
						LMLN
						SMIM25
						DDX52
						BDNF
						MXRA5
						VMP1
						PTPRK
						GDF6
						RNF138
						GASK1B
						C1QBP
						SRSF3
						CCND3
						ZNF644
						PSMB10
						DBNL
						FBXO9
						DNMT1
						AC099343.3
						BTBD6
						AFF4
						PLEKHA3
						SKIV2L
						FAM83H
						PXYLP1
						PROCR
						NPLOC4
						HNRNPD
						SOAT1
						FDX1
						TLK2
						AC109347.2
						GPR37L1
						SLC4A4
						TMEM245
						TOR1AIP1
						SEC24A
						RGS20
						APOBEC3C
						TWSG1
						B3GNT2
						FBXO42
						MIER2
						PTMA
						NMT1
						FAM177A1
						MRPS21
						DDO
						DDX23
						RAF1
						RCHY1
						MZF1-AS1
						RRN3P3
						B4GALT3
						RTL6
						RBX1
						ZNF385A
						BISPR
						SECISBP2
						AK2
						ZNF367
						AL118506.1

## Sheet: Supplementary Table 7
external_gene_name	cytokine effect	DLL4 effect	cytokine log2 fold change	DLL4_cytokine log2 fold change	cytokine log p-value	DLL4_cytokine log p-value
CXCL8	TNF_UP	DLL4 antagonized	5.16961	4.68823	0	2.54805e-97
SOD2	TNF_UP	DLL4 antagonized	3.38111	2.45503	2.25112e-287	2.80153e-120
BIRC3	TNF_UP	DLL4 antagonized	3.77407	2.36197	1.44566e-129	2.43174e-35
CXCL5	TNF_UP	DLL4 antagonized	4.4627	3.39879	2.3779e-121	3.80878e-202
CXCL6	TNF_UP	DLL4 antagonized	2.38639	1.73812	4.13248e-102	1.99163e-81
NFKBIA	TNF_UP	DLL4 antagonized	2.23328	2.00406	2.62139e-93	2.86932e-103
AKR1B1	TNF_UP	DLL4 antagonized	1.75828	1.29287	4.98182e-89	5.46117e-44
CXCL3	TNF_UP	DLL4 antagonized	2.54808	2.08813	5.02383e-66	3.62547e-30
DRAM1	TNF_UP	DLL4 antagonized	1.99755	1.27414	3.78423e-64	1.32364e-23
TNFAIP2	TNF_UP	DLL4 antagonized	1.99603	1.36811	1.23859e-61	3.59102e-20
SERPINB2	TNF_UP	DLL4 antagonized	3.97464	2.8397	1.93776e-54	6.62903e-21
RELB	TNF_UP	DLL4 antagonized	2.41553	2.40057	2.66311e-49	3.77911e-41
TFPI2	TNF_UP	DLL4 antagonized	1.32922	1.00381	2.1628e-48	4.71213e-51
SLC39A14	TNF_UP	DLL4 antagonized	1.60946	1.26765	1.24883e-43	8.00128e-33
SLIT2	TNF_UP	DLL4 antagonized	1.5038	1.1617	1.73908e-41	1.50575e-16
WTAP	TNF_UP	DLL4 antagonized	1.31328	0.972368	2.93133e-38	1.48594e-17
STC1	TNF_UP	DLL4 antagonized	1.53388	0.577007	2.49108e-37	0.000584598
C11orf96	TNF_UP	DLL4 antagonized	2.37692	2.10213	2.99022e-35	1.69495e-19
TNFAIP6	TNF_UP	DLL4 antagonized	1.08817	-0.0319252	4.1855e-35	0.891753
IL33	TNF_UP	DLL4 antagonized	2.04647	0.80094	6.71703e-32	0.000674341
MMP1	TNF_UP	DLL4 antagonized	2.21753	1.73064	1.00911e-31	3.39853e-13
TNFRSF11B	TNF_UP	DLL4 antagonized	1.18179	0.0272934	8.9902e-25	0.919483
CD82	TNF_UP	DLL4 antagonized	1.79977	1.71899	5.33315e-24	1.21766e-19
ICAM1	TNF_UP	DLL4 antagonized	3.29709	2.84108	2.62872e-22	1.00011e-12
CH25H	TNF_UP	DLL4 antagonized	1.93696	1.78588	2.92825e-22	1.20035e-13
BDKRB1	TNF_UP	DLL4 antagonized	2.23886	0.972986	1.14489e-21	0.00306636
ATP2B1	TNF_UP	DLL4 antagonized	0.765554	0.103295	2.91761e-20	0.414491
CA12	TNF_UP	DLL4 antagonized	0.909347	0.401309	1.04503e-19	0.000176016
TNFAIP8	TNF_UP	DLL4 antagonized	1.28285	0.287621	1.2707e-18	0.172188
CXCL2	TNF_UP	DLL4 antagonized	2.40564	1.93389	2.06115e-18	1.22237e-10
ROBO1	TNF_UP	DLL4 antagonized	0.867367	0.145703	2.84674e-18	0.329182
GPRC5B	TNF_UP	DLL4 antagonized	3.46206	1.58445	8.34492e-18	0.00421112
ADGRD1	TNF_UP	DLL4 antagonized	1.34233	0.817295	3.24098e-17	1.54538e-05
PDPN	TNF_UP	DLL4 antagonized	0.95675	0.374136	1.50918e-16	0.00406731
P3H2	TNF_UP	DLL4 antagonized	1.08566	0.246298	2.6552e-16	0.221251
LACC1	TNF_UP	DLL4 antagonized	0.991523	0.898534	4.11802e-16	2.42433e-12
BMP2	TNF_UP	DLL4 antagonized	2.52009	0.0117538	1.02362e-15	0.972317
GFPT2	TNF_UP	DLL4 antagonized	0.952455	0.394324	1.47568e-15	0.0125854
ITGA2	TNF_UP	DLL4 antagonized	1.35479	0.0511304	1.62751e-15	0.893718
NAMPT	TNF_UP	DLL4 antagonized	1.07913	0.719178	1.81423e-15	6.18241e-06
FTH1	TNF_UP	DLL4 antagonized	0.634519	0.631523	4.27317e-15	4.38833e-26
DCBLD2	TNF_UP	DLL4 antagonized	0.653872	0.231312	6.10213e-15	0.00571311
CTSS	TNF_UP	DLL4 antagonized	1.98825	1.23408	1.03395e-14	0.000116648
MT2A	TNF_UP	DLL4 antagonized	0.749985	-1.06469	1.46398e-14	2.43292e-45
CLDN11	TNF_UP	DLL4 antagonized	0.700252	-0.0364292	4.66368e-14	0.892015
MMP3	TNF_UP	DLL4 antagonized	3.875	3.3213	5.51253e-13	7.74663e-20
LMO4	TNF_UP	DLL4 antagonized	0.669898	0.167788	6.59061e-13	0.0596838
PTGS2	TNF_UP	DLL4 antagonized	1.19062	1.01568	4.05198e-12	1.26911e-07
TIFA	TNF_UP	DLL4 antagonized	1.31506	0.421097	1.16219e-11	0.0979462
PSMB9	TNF_UP	DLL4 antagonized	1.26713	1.23514	1.28001e-11	6.88557e-07
ACO1	TNF_UP	DLL4 antagonized	0.856278	0.676772	2.14933e-11	5.05626e-07
CYP7B1	TNF_UP	DLL4 antagonized	2.58662	2.31955	2.29584e-11	2.68939e-07
IL6ST	TNF_UP	DLL4 antagonized	0.67458	0.589253	4.92179e-11	9.36249e-19
PID1	TNF_UP	DLL4 antagonized	1.27153	1.0197	5.31109e-11	1.33062e-05
KLHL5	TNF_UP	DLL4 antagonized	0.788923	0.777685	7.64209e-11	1.39008e-09
TYMP	TNF_UP	DLL4 antagonized	1.8559	1.29051	4.21061e-10	0.000260278
IL6	TNF_UP	DLL4 antagonized	2.66169	1.86915	5.06664e-10	1.11872e-12
TNIP1	TNF_UP	DLL4 antagonized	0.935945	0.82391	5.06664e-10	1.09761e-06
OPTN	TNF_UP	DLL4 antagonized	0.553019	0.401294	6.57415e-10	2.32154e-06
SRGN	TNF_UP	DLL4 antagonized	0.646243	-0.126519	1.46753e-09	0.464772
PLOD2	TNF_UP	DLL4 antagonized	0.604553	0.0828143	9.60998e-09	0.635539
IL1RN	TNF_UP	DLL4 antagonized	1.96047	0.122108	9.66839e-09	0.630378
IBSP	TNF_UP	DLL4 antagonized	3.62213	3.04909	1.05401e-08	1.16126e-05
SQSTM1	TNF_UP	DLL4 antagonized	0.54023	-0.00412454	2.55992e-08	0.984112
TGM2	TNF_UP	DLL4 antagonized	0.687316	0.459901	4.67928e-08	0.000194159
ADGRL4	TNF_UP	DLL4 antagonized	0.936683	0.424911	5.10938e-08	0.0490437
SERPINE2	TNF_UP	DLL4 antagonized	0.475352	-0.168968	5.31105e-08	0.0768037
CCL5	TNF_UP	DLL4 antagonized	8.37259	5.99291	8.57215e-08	0.000518683
SLC2A6	TNF_UP	DLL4 antagonized	2.17735	1.88322	9.00256e-08	3.16465e-05
SEMA3C	TNF_UP	DLL4 antagonized	0.435458	-0.70867	1.63046e-07	3.95651e-27
DNER	TNF_UP	DLL4 antagonized	1.4668	1.15454	1.75589e-07	0.000605572
GNPTAB	TNF_UP	DLL4 antagonized	0.720659	0.0768221	3.10792e-07	0.79846
NINJ1	TNF_UP	DLL4 antagonized	1.04375	0.740167	4.7201e-07	0.00164502
CPM	TNF_UP	DLL4 antagonized	1.53871	0.214556	5.54662e-07	0.41075
NAV2	TNF_UP	DLL4 antagonized	0.677688	0.162499	5.81426e-07	0.453671
RFX5	TNF_UP	DLL4 antagonized	1.29959	0.796996	7.01941e-07	0.00910372
BIRC2	TNF_UP	DLL4 antagonized	0.516893	0.378492	9.09098e-07	0.0004785
PSME1	TNF_UP	DLL4 antagonized	0.62396	0.550841	1.05305e-06	1.55196e-05
SLC22A23	TNF_UP	DLL4 antagonized	1.07539	0.87692	1.06772e-06	0.00119479
LAMC2	TNF_UP	DLL4 antagonized	0.848044	0.546664	1.33666e-06	0.00963328
PHLDA1	TNF_UP	DLL4 antagonized	0.629954	0.0162569	1.45871e-06	0.962622
LPXN	TNF_UP	DLL4 antagonized	1.02255	0.0178317	1.51912e-06	0.967897
MME	TNF_UP	DLL4 antagonized	0.941801	0.814132	1.58493e-06	0.000265101
IFNAR1	TNF_UP	DLL4 antagonized	0.567074	0.0278159	2.67385e-06	0.929419
CSF1	TNF_UP	DLL4 antagonized	0.709627	0.4663	3.04516e-06	0.00375206
SLC39A8	TNF_UP	DLL4 antagonized	1.76359	0.220047	3.84862e-06	0.332761
PPP4R4	TNF_UP	DLL4 antagonized	2.32056	1.82014	4.01943e-06	0.000988013
RRM2	TNF_UP	DLL4 antagonized	0.507132	0.464065	4.94793e-06	2.1103e-05
AL139220.2	TNF_UP	DLL4 antagonized	0.78155	-0.0713434	5.54658e-06	0.833665
HJURP	TNF_UP	DLL4 antagonized	0.521384	0.291669	8.24614e-06	0.0464577
LRIG1	TNF_UP	DLL4 antagonized	0.940105	0.719357	8.82368e-06	0.00451192
LRRN3	TNF_UP	DLL4 antagonized	2.88079	0.0909228	9.12057e-06	0.513974
IL34	TNF_UP	DLL4 antagonized	3.38357	3.10226	1.11721e-05	5.47897e-05
IL32	TNF_UP	DLL4 antagonized	3.93519	3.84489	1.14311e-05	1.18946e-05
PTX3	TNF_UP	DLL4 antagonized	0.395907	0.100389	1.20812e-05	0.255946
CKS2	TNF_UP	DLL4 antagonized	0.517371	0.19181	1.56558e-05	0.311759
TSLP	TNF_UP	DLL4 antagonized	1.94521	0.110828	1.74807e-05	0.687959
SIRPA	TNF_UP	DLL4 antagonized	0.610339	0.389231	1.90996e-05	0.00634334
ARHGAP28	TNF_UP	DLL4 antagonized	0.891224	0.316184	2.23031e-05	0.222752
FZD7	TNF_UP	DLL4 antagonized	0.671702	0.361654	2.29902e-05	0.0931893
GSAP	TNF_UP	DLL4 antagonized	1.39647	0.541577	2.34361e-05	0.106905
CYLD	TNF_UP	DLL4 antagonized	0.481188	0.218107	2.43052e-05	0.153326
NFKBIE	TNF_UP	DLL4 antagonized	2.9913	2.02394	2.90601e-05	0.00919558
SLCO3A1	TNF_UP	DLL4 antagonized	0.745425	0.605499	3.52042e-05	0.0023591
FAM177B	TNF_UP	DLL4 antagonized	2.63722	1.39361	3.62194e-05	0.00767065
STEAP1	TNF_UP	DLL4 antagonized	0.844438	0.152336	3.64881e-05	0.597964
SLC5A3	TNF_UP	DLL4 antagonized	0.430302	-0.475487	4.0562e-05	2.51273e-06
DPYSL3	TNF_UP	DLL4 antagonized	0.499194	0.497891	4.56662e-05	0.0252863
PTGFR	TNF_UP	DLL4 antagonized	0.539079	0.149361	5.3507e-05	0.376826
ARNTL2	TNF_UP	DLL4 antagonized	0.666429	-0.153398	5.54702e-05	0.569988
LGI2	TNF_UP	DLL4 antagonized	1.48143	0.631619	6.33685e-05	0.079621
CCL7	TNF_UP	DLL4 antagonized	2.40225	0.161049	6.34693e-05	0.312877
PDCD5	TNF_UP	DLL4 antagonized	0.564884	0.410587	7.13923e-05	0.00845958
IL7R	TNF_UP	DLL4 antagonized	0.851312	0.0231105	7.35328e-05	0.956293
PLA2G4A	TNF_UP	DLL4 antagonized	0.778225	-0.156547	8.15931e-05	0.583385
PDZRN3	TNF_UP	DLL4 antagonized	0.769313	0.267723	9.87121e-05	0.251433
CEMIP	TNF_UP	DLL4 antagonized	0.324711	-0.440622	0.000102962	2.18047e-12
NAV3	TNF_UP	DLL4 antagonized	0.591829	-0.058871	0.000113826	0.860076
RNF145	TNF_UP	DLL4 antagonized	0.527098	0.432632	0.000120069	0.00291681
MID1	TNF_UP	DLL4 antagonized	0.899831	0.149766	0.000122794	0.609921
ADM	TNF_UP	DLL4 antagonized	0.476875	-0.705543	0.000124016	1.05267e-06
PDE4DIP	TNF_UP	DLL4 antagonized	0.586757	0.469679	0.000124016	0.0145977
BDKRB2	TNF_UP	DLL4 antagonized	0.785812	-0.144887	0.000134133	0.622546
CNTNAP1	TNF_UP	DLL4 antagonized	0.99475	0.502637	0.000137366	0.0818549
MX1	TNF_UP	DLL4 antagonized	2.59081	0.0754783	0.000138717
EREG	TNF_UP	DLL4 antagonized	0.699428	-0.134345	0.000210618	0.649399
ADAMTS5	TNF_UP	DLL4 antagonized	0.36974	0.16019	0.000219833	0.184517
NECAP2	TNF_UP	DLL4 antagonized	0.611411	0.260188	0.000248872	0.225455
BMPER	TNF_UP	DLL4 antagonized	0.855866	0.378702	0.000299068	0.149932
ACSL4	TNF_UP	DLL4 antagonized	0.386502	0.175336	0.00030496	0.236626
CLIC6	TNF_UP	DLL4 antagonized	1.47364	0.179785	0.000313515	0.441472
OSBPL8	TNF_UP	DLL4 antagonized	0.33022	-0.264655	0.000389026	0.00149729
NCEH1	TNF_UP	DLL4 antagonized	0.455432	0.243096	0.000434528	0.0487092
SFRP4	TNF_UP	DLL4 antagonized	0.385369	0.288353	0.000446548	0.00188766
ARL6IP1	TNF_UP	DLL4 antagonized	0.374309	0.122542	0.000463487	0.486925
PBX1	TNF_UP	DLL4 antagonized	0.462745	0.393603	0.000471618	0.00245956
PNRC1	TNF_UP	DLL4 antagonized	0.434494	0.245303	0.000485804	0.0264164
TNFRSF9	TNF_UP	DLL4 antagonized	5.17949	3.74077	0.000551762	0.0108455
C5orf15	TNF_UP	DLL4 antagonized	0.471579	0.331721	0.000566809	0.033502
MYOCD	TNF_UP	DLL4 antagonized	2.09221	1.98559	0.000620171	0.00160182
CFH	TNF_UP	DLL4 antagonized	0.504839	0.0653912	0.000637216	0.820891
CD70	TNF_UP	DLL4 antagonized	2.19507	0.15822	0.000679674	0.308815
PLK2	TNF_UP	DLL4 antagonized	0.750889	0.307233	0.000783217	0.238418
MARCHF3	TNF_UP	DLL4 antagonized	1.02999	0.034601	0.000792351	0.925688
ZNF267	TNF_UP	DLL4 antagonized	0.951876	0.367091	0.000837096	0.18428
PRDM1	TNF_UP	DLL4 antagonized	0.627493	-0.219594	0.000848012	0.420633
NFKB2	TNF_UP	DLL4 antagonized	1.43436	0.741458	0.000848012	0.0554993
CD83	TNF_UP	DLL4 antagonized	1.85886	0.702185	0.000942699	0.0809303
GAS1	TNF_UP	DLL4 antagonized	0.760524	0.0928451	0.00109993	0.78037
NTN1	TNF_UP	DLL4 antagonized	1.06677	0.0659084	0.00113613	0.83454
IFIH1	TNF_UP	DLL4 antagonized	1.48326	0.216395	0.00126853	0.236803
NTF3	TNF_UP	DLL4 antagonized	1.20277	0.102936	0.00132357	0.702937
S1PR3	TNF_UP	DLL4 antagonized	0.784764	0.672964	0.0014019	0.0164865
FAM83D	TNF_UP	DLL4 antagonized	0.529243	0.471151	0.00148967	0.00290741
ID2	TNF_UP	DLL4 antagonized	0.341022	-0.428647	0.00148967	7.9073e-05
HS3ST3B1	TNF_UP	DLL4 antagonized	0.681379	-0.154788	0.00149106	0.595493
ADGRG6	TNF_UP	DLL4 antagonized	1.36905	0.0735883	0.00170523	0.780014
FADS1	TNF_UP	DLL4 antagonized	0.499971	0.476057	0.00176648	0.00623587
PPP2R1B	TNF_UP	DLL4 antagonized	0.678085	0.153681	0.00177853	0.589494
SLC43A2	TNF_UP	DLL4 antagonized	1.17453	0.373829	0.00199343	0.197907
HNRNPA3	TNF_UP	DLL4 antagonized	0.354451	0.227075	0.00199343	0.0649024
CDCP1	TNF_UP	DLL4 antagonized	0.63376	-0.277038	0.00205629	0.308665
EPSTI1	TNF_UP	DLL4 antagonized	0.932945	0.654539	0.00206534	0.0546084
ITGAV	TNF_UP	DLL4 antagonized	0.346658	0.231376	0.00212166	0.00855793
FGF2	TNF_UP	DLL4 antagonized	0.310703	-0.117589	0.00221373	0.273381
MT1E	TNF_UP	DLL4 antagonized	0.493602	-0.726566	0.00223374	0.000207012
IRAK2	TNF_UP	DLL4 antagonized	1.50055	-0.0389132	0.00225405	0.870096
ABCA5	TNF_UP	DLL4 antagonized	0.613921	0.498545	0.00240585	0.0280145
NRG1	TNF_UP	DLL4 antagonized	0.622301	0.206051	0.00240585	0.434019
TONSL	TNF_UP	DLL4 antagonized	3.1641	0.0212778	0.00240585
EGFR	TNF_UP	DLL4 antagonized	0.343491	0.0401229	0.00245889	0.842664
IFNAR2	TNF_UP	DLL4 antagonized	0.686834	0.312938	0.00245889	0.245553
GBP2	TNF_UP	DLL4 antagonized	0.717511	0.280801	0.00266711	0.288765
USP13	TNF_UP	DLL4 antagonized	0.430345	0.254011	0.00268085	0.160842
MMP9	TNF_UP	DLL4 antagonized	2.48448	0.255021	0.00307525	0.0684369
CPED1	TNF_UP	DLL4 antagonized	0.50935	-0.180747	0.00349314	0.467319
UNKL	TNF_UP	DLL4 antagonized	0.492907	0.0330611	0.00353478	0.931719
BUB1	TNF_UP	DLL4 antagonized	0.430918	-0.167629	0.00410227	0.454905
ESM1	TNF_UP	DLL4 antagonized	0.491828	-1.48117	0.00411549	6.1395e-11
SERPINA1	TNF_UP	DLL4 antagonized	1.52842	1.20979	0.00419599	0.0197969
SQOR	TNF_UP	DLL4 antagonized	0.463505	0.136218	0.00426837	0.55895
CSRP2	TNF_UP	DLL4 antagonized	0.887605	0.0295013	0.00444491	0.937272
GATA6	TNF_UP	DLL4 antagonized	0.659117	0.505093	0.00467291	0.0539394
CYB5A	TNF_UP	DLL4 antagonized	0.596596	0.150738	0.00493744	0.603062
FST	TNF_UP	DLL4 antagonized	0.337149	-0.642324	0.00503174	1.61775e-18
DOCK8	TNF_UP	DLL4 antagonized	1.72383	-0.0434871	0.0050873	0.836815
RRAD	TNF_UP	DLL4 antagonized	2.96124	0.105764	0.00525052	0.273235
CLDN1	TNF_UP	DLL4 antagonized	1.98763	0.833699	0.00605262	0.0706883
NFKBIZ	TNF_UP	DLL4 antagonized	0.601334	0.100524	0.0065184	0.753125
AGTRAP	TNF_UP	DLL4 antagonized	0.822229	0.251757	0.00670968	0.356627
ADD3	TNF_UP	DLL4 antagonized	0.271365	0.0653825	0.00697151	0.640626
CCNB1	TNF_UP	DLL4 antagonized	0.328257	0.118713	0.00715358	0.518578
COQ8A	TNF_UP	DLL4 antagonized	1.25781	0.350451	0.0073824	0.187914
HLA-E	TNF_UP	DLL4 antagonized	0.371307	0.138919	0.00811484	0.485995
KDR	TNF_UP	DLL4 antagonized	5.65079	0.0128898	0.00833334
MTUS2	TNF_UP	DLL4 antagonized	2.74248	-0.0246932	0.00844905
TLE1	TNF_UP	DLL4 antagonized	0.699137	0.146074	0.00847714	0.62093
SEC22B	TNF_UP	DLL4 antagonized	0.370901	0.182512	0.00860913	0.264683
INSIG2	TNF_UP	DLL4 antagonized	0.516767	0.412914	0.0097279	0.0543467
TRDN	TNF_UP	DLL4 antagonized	0.0614854	0.00953775	0.00983001
NFE2L3	TNF_UP	DLL4 antagonized	3.44846	0.0968201	0.00985277
VASH2	TNF_UP	DLL4 antagonized	1.95191	0.908025	0.00988332	0.0684152
PF4V1	TNF_UP	DLL4 antagonized	0.740588	0.0841431	0.00998688	0.798668
MEIS1	TNF_UP	DLL4 antagonized	0.904744	0.219282	0.0100517	0.402787
CKAP2L	TNF_UP	DLL4 antagonized	0.344619	0.218168	0.0122843	0.228381
HSPA4L	TNF_UP	DLL4 antagonized	0.561613	-0.146946	0.0131086	0.617469
SLC22A1	TNF_UP	DLL4 antagonized	3.69479	0.159496	0.0131187	0.0685043
RAB27B	TNF_UP	DLL4 antagonized	0.966756	-0.219129	0.0142749	0.281065
UBE2C	TNF_UP	DLL4 antagonized	0.295535	0.12857	0.0144939	0.415796
SLC2A5	TNF_UP	DLL4 antagonized	0.888945	-0.138616	0.0147224	0.564535
ANKRD18B	TNF_UP	DLL4 antagonized	0.057334	0.00753348	0.0152666
WWC1	TNF_UP	DLL4 antagonized	1.61012	1.2275	0.0157333	0.0305457
CNTN3	TNF_UP	DLL4 antagonized	1.17325	-0.0921213	0.0158243	0.644553
B2M	TNF_UP	DLL4 antagonized	0.281057	0.271198	0.0158831	1.5796e-05
CDH2	TNF_UP	DLL4 antagonized	0.327506	0.278526	0.0160341	0.0187642
RRM2B	TNF_UP	DLL4 antagonized	0.412722	0.0761028	0.016104	0.796911
NUP62	TNF_UP	DLL4 antagonized	0.378521	0.226904	0.0161548	0.188749
ANP32E	TNF_UP	DLL4 antagonized	0.311352	0.166772	0.0163275	0.26142
CACHD1	TNF_UP	DLL4 antagonized	0.707523	0.0870079	0.0164645	0.793667
RIPK2	TNF_UP	DLL4 antagonized	0.571751	0.192723	0.0169861	0.483157
ABCA7	TNF_UP	DLL4 antagonized	2.32566	0.00301188	0.0174774
COL13A1	TNF_UP	DLL4 antagonized	0.692194	0.168398	0.0175368	0.555623
LRRC9	TNF_UP	DLL4 antagonized	0.0544114	0.00941539	0.0179349
C1GALT1C1	TNF_UP	DLL4 antagonized	0.454943	0.191638	0.0184071	0.408803
LAP3	TNF_UP	DLL4 antagonized	0.444677	0.025672	0.0184665	0.949683
PTPN2	TNF_UP	DLL4 antagonized	0.427968	0.29756	0.0194775	0.133251
COMMD3	TNF_UP	DLL4 antagonized	0.368001	0.137092	0.0202858	0.561015
UBXN11	TNF_UP	DLL4 antagonized	3.19922	0.0308393	0.0202858
KIF19	TNF_UP	DLL4 antagonized	0.051353	0.00709116	0.0204874
LUCAT1	TNF_UP	DLL4 antagonized	0.984352	-0.0119413	0.0206449	0.971875
PLIN2	TNF_UP	DLL4 antagonized	0.275664	0.106909	0.0211663	0.505586
PTPRJ	TNF_UP	DLL4 antagonized	0.608998	0.106304	0.022404	0.737944
KIF23	TNF_UP	DLL4 antagonized	0.294084	0.0443835	0.0224582	0.86601
PHLPP2	TNF_UP	DLL4 antagonized	0.562743	0.217407	0.0228979	0.426668
PDE4B	TNF_UP	DLL4 antagonized	0.609163	0.0718116	0.0231009	0.838179
CCBE1	TNF_UP	DLL4 antagonized	0.281084	-0.249706	0.0232228	0.0605481
EPHB1	TNF_UP	DLL4 antagonized	0.759333	0.719233	0.0235974	0.0281504
NLRP14	TNF_UP	DLL4 antagonized	0.0531354	0.0200549	0.0237786
SLC7A2	TNF_UP	DLL4 antagonized	2.58235	0.0254339	0.0251482
GRB7	TNF_UP	DLL4 antagonized	3.1215	-0.00717097	0.0252921
STAT3	TNF_UP	DLL4 antagonized	0.324185	0.118289	0.025463	0.608348
SRGAP3	TNF_UP	DLL4 antagonized	1.712	0.048993	0.025463	0.772799
N4BP2	TNF_UP	DLL4 antagonized	0.427816	-0.00143944	0.0255601	0.995724
GBP4	TNF_UP	DLL4 antagonized	2.72893	2.64593	0.0261695	0.010931
TMX1	TNF_UP	DLL4 antagonized	0.296648	0.173178	0.0264646	0.291849
CCL20	TNF_UP	DLL4 antagonized	2.95997	0.156817	0.026504	0.0801861
MASTL	TNF_UP	DLL4 antagonized	0.394325	0.120853	0.026504	0.67013
C1RL	TNF_UP	DLL4 antagonized	0.485524	-0.114497	0.0266779	0.70676
TRPA1	TNF_UP	DLL4 antagonized	2.14657	0.13951	0.0273928	0.221785
MAGEF1	TNF_UP	DLL4 antagonized	0.362048	0.277229	0.0275054	0.142485
WDR62	TNF_UP	DLL4 antagonized	1.41955	0.181384	0.0280381	0.279147
TRANK1	TNF_UP	DLL4 antagonized	0.833943	0.0426454	0.0281178	0.907023
IL4I1	TNF_UP	DLL4 antagonized	3.42991	0.0611843	0.0288528
FEM1B	TNF_UP	DLL4 antagonized	0.322586	0.135232	0.0288596	0.532133
TNFRSF1B	TNF_UP	DLL4 antagonized	0.591053	-0.822545	0.0289778	0.0264685
DNAJC3	TNF_UP	DLL4 antagonized	0.259723	0.0225519	0.0291784	0.927524
TMPO	TNF_UP	DLL4 antagonized	0.267904	0.144378	0.030891	0.355111
ZSWIM4	TNF_UP	DLL4 antagonized	2.37937	0.0421973	0.0313998
SMURF2	TNF_UP	DLL4 antagonized	0.243747	-0.0270466	0.0315494	0.918567
ANAPC1	TNF_UP	DLL4 antagonized	0.889191	0.0242802	0.0318674	0.942893
MAOB	TNF_UP	DLL4 antagonized	2.82157	0.121193	0.0324329	0.142609
ABCC9	TNF_UP	DLL4 antagonized	1.92016	0.0844299	0.0325737	0.545152
TLL1	TNF_UP	DLL4 antagonized	0.653597	-0.16514	0.0326781	0.536986
HAS2	TNF_UP	DLL4 antagonized	0.321799	0.0998644	0.0330106	0.57352
TENT4A	TNF_UP	DLL4 antagonized	0.471949	0.127449	0.0332301	0.670759
TLK2	TNF_UP	DLL4 antagonized	0.450162	0.221217	0.0339469	0.386713
COX17	TNF_UP	DLL4 antagonized	0.30807	0.249251	0.0342636	0.142355
COL28A1	TNF_UP	DLL4 antagonized	0.0634528	0.00370992	0.0365848
NTNG2	TNF_UP	DLL4 antagonized	1.16003	0.0898026	0.03745	0.658202
MZT1	TNF_UP	DLL4 antagonized	0.402575	0.220837	0.0391184	0.345699
MPZL1	TNF_UP	DLL4 antagonized	0.348611	0.209329	0.0413462	0.255306
EPB41L4B	TNF_UP	DLL4 antagonized	0.472821	-0.509595	0.041591	0.0968552
CADPS2	TNF_UP	DLL4 antagonized	0.520986	0.440163	0.0421966	0.0919306
SLC9A9	TNF_UP	DLL4 antagonized	0.601228	-0.115103	0.0428978	0.697231
PTPRE	TNF_UP	DLL4 antagonized	0.636007	0.464059	0.0433322	0.127162
LSS	TNF_UP	DLL4 antagonized	0.549139	0.198764	0.0433322	0.47593
ZNF407	TNF_UP	DLL4 antagonized	0.514146	0.0350361	0.0442871	0.928257
LINC00944	TNF_UP	DLL4 antagonized	1.60256	0.20035	0.0446212	0.145096
C3	TNF_UP	DLL4 antagonized	1.61718	0.0736301	0.0453157	0.620628
CEBPD	TNF_UP	DLL4 antagonized	0.338771	0.0783537	0.0456932	0.790071
TMEM158	TNF_UP	DLL4 antagonized	0.366001	-0.83325	0.0457272	4.2519e-05
SIK2	TNF_UP	DLL4 antagonized	0.417528	0.162315	0.0461424	0.540178
RIPOR3	TNF_UP	DLL4 antagonized	2.10816	0.0394574	0.0461642
GRB14	TNF_UP	DLL4 antagonized	0.760581	0.223155	0.0461758	0.377717
PCDHGA11	TNF_UP	DLL4 antagonized	1.58694	0.0392266	0.0463182	0.8172
MFSD2B	TNF_UP	DLL4 antagonized	0.0708362	-0.000974722	0.0477679
ARHGAP11A	TNF_UP	DLL4 antagonized	0.252537	0.057192	0.0479069	0.814514
CACNA1D	TNF_UP	DLL4 antagonized	1.88742	0.0114361	0.0480323
PIEZO1	TNF_UP	DLL4 antagonized	0.322959	0.0731577	0.0483311	0.807835
SYT11	TNF_UP	DLL4 antagonized	0.385098	0.0258001	0.0483311	0.947054
TMEM123	TNF_UP	DLL4 antagonized	0.25383	0.119393	0.0483311	0.408803
MGST1	TNF_UP	DLL4 antagonized	0.22599	0.188809	0.0491142	0.0765793
ANGPT1	TNF_UP	DLL4 antagonized	0.596599	-0.400523	0.0493461	0.0931251
ANKRD20A21P	TNF_UP	DLL4 antagonized	3.16624	-0.00175009	0.0493461
PTGER2	TNF_UP	DLL4 antagonized	0.578718	0.0599468	0.0495484	0.862062
CCL2	TNF_UP	DLL4 enhanced	2.64633	2.68692	2.87712e-149	4.27057e-165
VCAM1	TNF_UP	DLL4 enhanced	2.00387	2.35435	1.77953e-83	1.96236e-151
CXCL1	TNF_UP	DLL4 enhanced	1.72984	1.99522	1.13346e-80	4.84964e-164
TNFAIP3	TNF_UP	DLL4 enhanced	2.35495	2.62531	5.12661e-65	1.44061e-97
ALDH1A3	TNF_UP	DLL4 enhanced	1.00496	1.14124	2.83082e-25	8.531e-29
HLA-B	TNF_UP	DLL4 enhanced	0.785285	0.835276	5.43784e-23	3.8941e-27
UGCG	TNF_UP	DLL4 enhanced	0.704674	0.854284	5.40979e-20	2.15952e-41
PTGES	TNF_UP	DLL4 enhanced	1.02676	1.24032	9.6753e-19	7.46093e-24
ATP13A3	TNF_UP	DLL4 enhanced	1.01069	1.49578	9.86177e-19	1.32827e-66
CTHRC1	TNF_UP	DLL4 enhanced	1.01516	1.25145	3.22909e-18	6.0523e-29
IER3	TNF_UP	DLL4 enhanced	0.91826	1.9279	3.43662e-18	2.54287e-116
INHBA	TNF_UP	DLL4 enhanced	0.812738	2.74299	3.77489e-18	2.87699e-299
C1QTNF1	TNF_UP	DLL4 enhanced	1.30863	1.41282	4.81874e-16	2.3468e-15
NRP2	TNF_UP	DLL4 enhanced	1.12865	1.14025	1.16803e-15	2.45693e-13
F3	TNF_UP	DLL4 enhanced	0.754959	1.23717	2.07718e-13	4.71213e-51
BTG3	TNF_UP	DLL4 enhanced	0.78943	0.807754	4.98833e-12	2.81632e-12
TNS3	TNF_UP	DLL4 enhanced	1.26312	1.70306	8.91339e-12	2.99904e-17
SELENOM	TNF_UP	DLL4 enhanced	0.764523	0.863516	1.07732e-10	1.60011e-11
IL1B	TNF_UP	DLL4 enhanced	5.85269	7.25504	8.18245e-10	5.11477e-16
ENC1	TNF_UP	DLL4 enhanced	1.13479	1.34124	2.38618e-09	1.15357e-11
FILIP1L	TNF_UP	DLL4 enhanced	0.919429	1.00658	2.76188e-08	1.79315e-08
CYB561A3	TNF_UP	DLL4 enhanced	0.813536	1.17613	4.49072e-08	1.62985e-15
NFKB1	TNF_UP	DLL4 enhanced	0.789481	0.871484	1.22456e-07	1.52731e-08
BID	TNF_UP	DLL4 enhanced	1.19191	1.27628	1.75589e-07	3.91322e-08
GCH1	TNF_UP	DLL4 enhanced	1.93157	2.77426	2.8844e-07	4.34004e-16
LUM	TNF_UP	DLL4 enhanced	0.431531	0.470244	5.11526e-07	3.50136e-13
ST3GAL1	TNF_UP	DLL4 enhanced	0.919569	1.6001	7.59117e-07	5.29589e-21
COL3A1	TNF_UP	DLL4 enhanced	0.439589	0.735345	1.41757e-06	1.81606e-35
TRAF3	TNF_UP	DLL4 enhanced	0.713546	1.0029	6.07583e-06	3.63976e-09
CDK6	TNF_UP	DLL4 enhanced	0.446428	0.621284	8.24614e-06	1.39573e-13
TNFRSF10B	TNF_UP	DLL4 enhanced	0.676986	0.964195	1.13662e-05	2.81184e-09
PIM1	TNF_UP	DLL4 enhanced	0.856339	1.23249	1.53359e-05	1.01073e-09
TAP1	TNF_UP	DLL4 enhanced	0.843163	1.16206	2.37256e-05	2.45998e-08
CLDN14	TNF_UP	DLL4 enhanced	1.07764	2.85927	2.51312e-05	2.35735e-49
LMCD1	TNF_UP	DLL4 enhanced	0.742394	0.860141	3.64507e-05	9.15163e-06
LIF	TNF_UP	DLL4 enhanced	3.30351	3.3939	3.91094e-05	7.01268e-06
SACS	TNF_UP	DLL4 enhanced	0.435041	0.515179	4.20281e-05	5.09997e-06
CFLAR	TNF_UP	DLL4 enhanced	0.448005	0.602929	6.75747e-05	1.45904e-08
OAS3	TNF_UP	DLL4 enhanced	0.882277	1.05338	7.17567e-05	7.62548e-05
PSME2	TNF_UP	DLL4 enhanced	0.70761	1.00313	7.66545e-05	8.76193e-08
EPAS1	TNF_UP	DLL4 enhanced	0.48092	0.965052	8.0954e-05	1.38356e-21
MOXD1	TNF_UP	DLL4 enhanced	0.641581	0.657618	0.000102962	0.000514724
JUNB	TNF_UP	DLL4 enhanced	0.573738	0.983978	0.000123997	1.83412e-12
TUSC1	TNF_UP	DLL4 enhanced	0.625221	0.691171	0.000124016	6.95779e-05
HLA-A	TNF_UP	DLL4 enhanced	0.388076	0.511534	0.000132262	2.08191e-08
PANX1	TNF_UP	DLL4 enhanced	0.902047	1.15921	0.000143931	1.41559e-06
KPNA2	TNF_UP	DLL4 enhanced	0.419373	0.693655	0.000158731	3.82915e-11
TRIM37	TNF_UP	DLL4 enhanced	0.509195	0.876354	0.000164535	1.38936e-12
NAB1	TNF_UP	DLL4 enhanced	0.554356	0.985039	0.000187832	3.22394e-12
PPIF	TNF_UP	DLL4 enhanced	0.667782	0.954716	0.000244786	3.51953e-07
MSC	TNF_UP	DLL4 enhanced	0.98835	1.64584	0.000389026	3.75507e-09
FYN	TNF_UP	DLL4 enhanced	0.406687	0.645591	0.000524555	7.54528e-13
FNDC3B	TNF_UP	DLL4 enhanced	0.304301	0.408224	0.000926944	6.6468e-07
HIPK2	TNF_UP	DLL4 enhanced	0.349996	0.415224	0.000998568	1.44397e-06
AP002784.1	TNF_UP	DLL4 enhanced	0.930298	1.30434	0.0013791	1.07762e-05
IRF1	TNF_UP	DLL4 enhanced	0.722469	1.17945	0.00156903	1.07704e-07
SOX11	TNF_UP	DLL4 enhanced	0.809076	0.949589	0.00169637	0.000661494
STAT1	TNF_UP	DLL4 enhanced	0.27709	0.707037	0.00216773	4.33034e-20
ZNF697	TNF_UP	DLL4 enhanced	0.909293	0.914734	0.00258087	0.00411689
C3orf80	TNF_UP	DLL4 enhanced	1.4679	3.38802	0.00285496	3.68196e-22
TFRC	TNF_UP	DLL4 enhanced	0.448636	0.794325	0.00312902	2.71567e-11
TMEM165	TNF_UP	DLL4 enhanced	0.356524	0.373079	0.00329046	0.000113791
TMEM189	TNF_UP	DLL4 enhanced	0.587375	0.821539	0.00353554	7.62548e-05
ATP6V0B	TNF_UP	DLL4 enhanced	0.512633	0.807978	0.00355905	2.00685e-06
TAF5L	TNF_UP	DLL4 enhanced	0.704987	0.735509	0.00370536	0.00512081
APOL6	TNF_UP	DLL4 enhanced	0.379434	1.02237	0.00411549	2.38358e-21
RSPO3	TNF_UP	DLL4 enhanced	0.533217	0.835341	0.00452308	2.55676e-06
DNAJA1	TNF_UP	DLL4 enhanced	0.285151	0.318034	0.00598427	0.000580756
RCAN1	TNF_UP	DLL4 enhanced	0.311832	0.91812	0.00599833	1.39394e-26
TNIP3	TNF_UP	DLL4 enhanced	1.3789	1.68458	0.00633086	0.000113791
TUBA1C	TNF_UP	DLL4 enhanced	0.278614	0.344413	0.00659942	1.88659e-05
ZFP91	TNF_UP	DLL4 enhanced	0.329881	0.365785	0.00697503	9.24215e-05
TRIM47	TNF_UP	DLL4 enhanced	0.704487	0.913974	0.00715332	0.000362561
CSGALNACT1	TNF_UP	DLL4 enhanced	0.386465	0.557775	0.00730736	2.17182e-05
HECW2	TNF_UP	DLL4 enhanced	0.345607	1.72096	0.00764164	2.68949e-73
DBI	TNF_UP	DLL4 enhanced	0.306835	0.324529	0.00798758	0.00104668
GBP1	TNF_UP	DLL4 enhanced	0.482509	1.3919	0.00919909	2.86901e-16
NMB	TNF_UP	DLL4 enhanced	0.565138	0.658271	0.00956006	0.00389011
ELOVL5	TNF_UP	DLL4 enhanced	0.316915	0.376726	0.0104107	0.000126132
RFLNA	TNF_UP	DLL4 enhanced	1.93328	1.99991	0.0106407	0.00402116
AURKA	TNF_UP	DLL4 enhanced	0.353273	0.400638	0.0112631	0.00544958
MAPRE1	TNF_UP	DLL4 enhanced	0.411277	0.45824	0.0115912	0.00547444
SLC22A3	TNF_UP	DLL4 enhanced	1.68971	1.77047	0.0118742	0.00355891
IFNGR2	TNF_UP	DLL4 enhanced	0.489884	0.626397	0.0138563	0.00546179
PARP14	TNF_UP	DLL4 enhanced	0.42604	0.428638	0.0139343	0.152007
VPS37C	TNF_UP	DLL4 enhanced	0.459626	0.542997	0.0140004	0.00707318
SNRPG	TNF_UP	DLL4 enhanced	0.319729	0.519621	0.014753	2.06763e-05
STC2	TNF_UP	DLL4 enhanced	0.230592	0.981474	0.0162903	1.3126e-58
DAXX	TNF_UP	DLL4 enhanced	0.527621	0.663299	0.0163557	0.0125885
HNRNPAB	TNF_UP	DLL4 enhanced	0.293551	0.480112	0.0164645	6.90129e-09
DACT1	TNF_UP	DLL4 enhanced	0.557534	1.2011	0.0172135	4.10839e-08
SMAD3	TNF_UP	DLL4 enhanced	0.2801	1.22961	0.0178511	4.62323e-67
RIPK4	TNF_UP	DLL4 enhanced	0.516833	1.58022	0.0187997	2.38906e-17
SHB	TNF_UP	DLL4 enhanced	0.621582	0.707837	0.0188961	0.00835138
DNAJB9	TNF_UP	DLL4 enhanced	0.383238	0.635822	0.0244431	0.00018161
G3BP1	TNF_UP	DLL4 enhanced	0.294907	0.373456	0.0245116	0.000100273
DDX58	TNF_UP	DLL4 enhanced	0.576147	0.638944	0.0245281	0.0529071
SHOC1	TNF_UP	DLL4 enhanced	0.0489098		0.0256863
NOTCH2	TNF_UP	DLL4 enhanced	0.268116	0.364851	0.0258531	0.000241008
LHFPL6	TNF_UP	DLL4 enhanced	0.333033	0.458351	0.0264725	0.000634734
SPCS3	TNF_UP	DLL4 enhanced	0.257607	0.300188	0.0267896	0.0010443
IL4R	TNF_UP	DLL4 enhanced	0.475779	1.27469	0.0272631	2.95246e-11
DDX60	TNF_UP	DLL4 enhanced	0.547465	0.560045	0.0279678	0.054172
PIM3	TNF_UP	DLL4 enhanced	0.350643	0.522625	0.0295247	0.000760166
FRMD4A	TNF_UP	DLL4 enhanced	0.448763	1.05412	0.0312634	1.73594e-08
RAN	TNF_UP	DLL4 enhanced	0.231888	0.509667	0.0313042	1.72189e-13
FAS	TNF_UP	DLL4 enhanced	0.389649	0.408698	0.0326788	0.0330324
NGF	TNF_UP	DLL4 enhanced	0.486865	0.839498	0.033293	0.000125968
ADPGK	TNF_UP	DLL4 enhanced	0.470402	0.480427	0.0348546	0.0413463
FSTL4	TNF_UP	DLL4 enhanced	0.0452036		0.0365848
PAPPA	TNF_UP	DLL4 enhanced	0.229047	0.93274	0.0393446	6.10872e-56
TLNRD1	TNF_UP	DLL4 enhanced	0.428535	1.07027	0.0415595	1.37378e-08
IL15RA	TNF_UP	DLL4 enhanced	0.967833	1.74232	0.0421738	3.33593e-05
SRSF2	TNF_UP	DLL4 enhanced	0.261616	0.53176	0.0421966	2.00317e-09
ARL4C	TNF_UP	DLL4 enhanced	0.22677	1.31771	0.0421966	6.91416e-78
HSD11B1	TNF_UP	DLL4 enhanced	0.765383	0.983319	0.0453157	0.0111407
TGFBI	TNF_DOWN	DLL4 antagonized	-0.707897	0.190459	1.22694e-22	0.00234744
EMP1	TNF_DOWN	DLL4 antagonized	-0.796358	-0.504986	1.41378e-20	5.05314e-15
TRIB2	TNF_DOWN	DLL4 antagonized	-1.71098	-0.30123	7.0927e-20	0.127735
COL5A1	TNF_DOWN	DLL4 antagonized	-0.717554	0.00650104	4.90424e-19	0.975182
ITGB5	TNF_DOWN	DLL4 antagonized	-0.691018	-0.266972	9.97136e-18	0.00106961
NR2F2	TNF_DOWN	DLL4 antagonized	-0.828753	-0.378489	6.70584e-16	4.40393e-05
MXRA8	TNF_DOWN	DLL4 antagonized	-0.677303	-0.643721	7.56893e-15	3.83243e-16
ID1	TNF_DOWN	DLL4 antagonized	-0.791448	-0.781937	1.36323e-14	2.22949e-12
PDGFRB	TNF_DOWN	DLL4 antagonized	-0.836229	0.0785461	3.17408e-14	0.738767
CMKLR1	TNF_DOWN	DLL4 antagonized	-1.08794	0.547175	8.26596e-14	1.18946e-05
LTBP2	TNF_DOWN	DLL4 antagonized	-0.580621	-0.519795	1.98116e-13	2.00586e-09
DSP	TNF_DOWN	DLL4 antagonized	-0.867705	-0.0715029	3.08799e-13	0.740633
POSTN	TNF_DOWN	DLL4 antagonized	-0.567824	-0.0974518	7.41809e-13	0.180413
ANK3	TNF_DOWN	DLL4 antagonized	-0.719218	-0.157529	1.16219e-11	0.233363
GSN	TNF_DOWN	DLL4 antagonized	-0.925575	-0.835881	1.23578e-11	1.79315e-08
TCF7L2	TNF_DOWN	DLL4 antagonized	-0.715184	-0.407576	1.43943e-10	0.000518683
SEPTIN11	TNF_DOWN	DLL4 antagonized	-0.579065	0.394799	3.94882e-10	5.74853e-09
AKAP12	TNF_DOWN	DLL4 antagonized	-0.551098	0.389805	7.98484e-10	2.23209e-09
NIBAN1	TNF_DOWN	DLL4 antagonized	-0.617121	-0.416996	9.97737e-10	8.16178e-06
TSC22D3	TNF_DOWN	DLL4 antagonized	-0.986207	0.0225674	1.32855e-09	0.950338
THY1	TNF_DOWN	DLL4 antagonized	-0.66271	-0.0241074	1.73637e-09	0.926626
CYTL1	TNF_DOWN	DLL4 antagonized	-0.913631	-0.678139	4.02682e-09	4.15384e-05
PALM	TNF_DOWN	DLL4 antagonized	-0.993258	-0.504521	5.1528e-09	0.00747526
DAB2	TNF_DOWN	DLL4 antagonized	-0.470298	-0.308551	7.65165e-09	8.11676e-06
SYNE3	TNF_DOWN	DLL4 antagonized	-0.898467	-0.328722	1.4505e-08	0.0988481
COL6A3	TNF_DOWN	DLL4 antagonized	-0.565031	0.197434	1.95585e-08	0.00661415
CCDC80	TNF_DOWN	DLL4 antagonized	-0.517147	-0.176424	2.69697e-08	0.0101456
ACAN	TNF_DOWN	DLL4 antagonized	-0.75964	-0.740518	3.2627e-08	3.29461e-11
FGFRL1	TNF_DOWN	DLL4 antagonized	-0.698043	-0.608486	3.57997e-08	3.69801e-06
DUSP4	TNF_DOWN	DLL4 antagonized	-1.13149	-0.717816	4.1926e-08	0.00187358
PRSS23	TNF_DOWN	DLL4 antagonized	-0.466576	-0.106169	4.56683e-08	0.309032
SCRG1	TNF_DOWN	DLL4 antagonized	-0.754804	-0.480328	6.98206e-08	0.00199143
CALD1	TNF_DOWN	DLL4 antagonized	-0.461737	0.408145	2.05337e-07	8.77833e-14
CCN2	TNF_DOWN	DLL4 antagonized	-0.465864	1.36583	2.18337e-07	4.78727e-88
OSBPL1A	TNF_DOWN	DLL4 antagonized	-0.666468	-0.548313	2.43799e-07	5.41341e-05
ISLR	TNF_DOWN	DLL4 antagonized	-0.581543	-0.358918	3.05028e-07	0.0016861
SIPA1L1	TNF_DOWN	DLL4 antagonized	-0.792005	-0.760947	4.46363e-07	1.75421e-05
NAV1	TNF_DOWN	DLL4 antagonized	-0.511483	0.0189687	6.23535e-07	0.928257
LDB2	TNF_DOWN	DLL4 antagonized	-1.11557	-0.967934	7.15784e-07	5.56729e-05
F2R	TNF_DOWN	DLL4 antagonized	-0.930011	0.0502616	8.30731e-07	0.882277
CRLF1	TNF_DOWN	DLL4 antagonized	-0.476016	-0.315704	8.32213e-07	0.000200202
SULF1	TNF_DOWN	DLL4 antagonized	-0.448308	0.053559	1.29461e-06	0.711556
COL1A1	TNF_DOWN	DLL4 antagonized	-0.569954	0.376135	1.52291e-06	2.77099e-07
MAP1A	TNF_DOWN	DLL4 antagonized	-0.557477	-0.524592	1.52291e-06	1.31316e-07
DIRC3	TNF_DOWN	DLL4 antagonized	-2.59648	-1.42022	1.52291e-06	0.00265029
IRX3	TNF_DOWN	DLL4 antagonized	-0.497455	-0.229038	1.54418e-06	0.0456602
TAGLN	TNF_DOWN	DLL4 antagonized	-0.481145	0.286061	1.55659e-06	0.0108239
CELF2	TNF_DOWN	DLL4 antagonized	-0.843176	-0.715131	1.63932e-06	0.00028805
THBS2	TNF_DOWN	DLL4 antagonized	-0.536418	-0.21934	1.63932e-06	0.0668035
LSP1	TNF_DOWN	DLL4 antagonized	-1.33653	-0.254008	1.7066e-06	0.325519
CAVIN1	TNF_DOWN	DLL4 antagonized	-0.43677	-0.201702	2.03711e-06	0.00228568
CYGB	TNF_DOWN	DLL4 antagonized	-0.900682	0.69386	2.6646e-06	0.000627476
FLOT1	TNF_DOWN	DLL4 antagonized	-0.78715	-0.549361	2.89289e-06	0.00194588
MBP	TNF_DOWN	DLL4 antagonized	-1.00555	-0.523214	4.53664e-06	0.029156
ALDH1L2	TNF_DOWN	DLL4 antagonized	-0.517767	-0.130152	8.9768e-06	0.345772
VAT1	TNF_DOWN	DLL4 antagonized	-0.501002	-0.434675	9.00714e-06	1.62027e-05
EBF1	TNF_DOWN	DLL4 antagonized	-0.482081	-0.00636348	1.06149e-05	0.979482
COL1A2	TNF_DOWN	DLL4 antagonized	-0.445453	-0.0683488	1.87347e-05	0.395656
CYTH3	TNF_DOWN	DLL4 antagonized	-0.518325	0.86091	1.99446e-05	2.80875e-22
IER5L	TNF_DOWN	DLL4 antagonized	-0.932866	-0.461047	1.99446e-05	0.0345412
SLC20A1	TNF_DOWN	DLL4 antagonized	-0.502127	-0.338647	2.23031e-05	0.00375162
TLCD2	TNF_DOWN	DLL4 antagonized	-1.03148	-0.647499	3.11563e-05	0.0108455
TRIB3	TNF_DOWN	DLL4 antagonized	-0.840207	0.358426	3.43771e-05	0.0641658
ANGPTL2	TNF_DOWN	DLL4 antagonized	-0.581331	0.0421274	3.45636e-05	0.882973
LAMB1	TNF_DOWN	DLL4 antagonized	-0.447811	-0.0763694	3.5737e-05	0.685663
ITGA11	TNF_DOWN	DLL4 antagonized	-0.415351	0.34486	3.88012e-05	0.000428409
OAF	TNF_DOWN	DLL4 antagonized	-0.584937	-0.354335	4.22262e-05	0.028415
SLC1A5	TNF_DOWN	DLL4 antagonized	-0.399882	0.407872	4.56662e-05	7.2596e-07
COL15A1	TNF_DOWN	DLL4 antagonized	-0.633097	-0.518516	4.88229e-05	0.00578468
TRH	TNF_DOWN	DLL4 antagonized	-0.43321	-0.38382	5.84899e-05	1.13673e-05
UACA	TNF_DOWN	DLL4 antagonized	-0.445568	0.150721	5.96078e-05	0.144244
CIRBP	TNF_DOWN	DLL4 antagonized	-0.442676	-0.28804	6.24936e-05	0.00682068
GNAS	TNF_DOWN	DLL4 antagonized	-0.410164	-0.396568	6.75747e-05	9.69195e-07
AC134043.3	TNF_DOWN	DLL4 antagonized	-1.09093	-0.34093	6.95184e-05	0.215265
MYADM	TNF_DOWN	DLL4 antagonized	-0.423576	-0.123673	7.03494e-05	0.403696
DNM3OS	TNF_DOWN	DLL4 antagonized	-0.55905	-0.506385	8.07177e-05	0.000884028
RAB31	TNF_DOWN	DLL4 antagonized	-0.430099	0.0722696	8.41986e-05	0.743718
EHD2	TNF_DOWN	DLL4 antagonized	-0.500801	-0.357211	9.25044e-05	0.00413942
FHL1	TNF_DOWN	DLL4 antagonized	-0.500281	-0.399802	9.45838e-05	0.00384162
ZFP36L2	TNF_DOWN	DLL4 antagonized	-0.423328	-0.402251	9.72136e-05	0.000680551
NDRG1	TNF_DOWN	DLL4 antagonized	-0.418015	-0.170016	9.87121e-05	0.236912
CLIC4	TNF_DOWN	DLL4 antagonized	-0.331719	-0.31682	9.87327e-05	2.41119e-06
CRIP2	TNF_DOWN	DLL4 antagonized	-0.668427	-0.560652	0.00010191	0.00346784
LTBP1	TNF_DOWN	DLL4 antagonized	-0.357977	-0.22918	0.000117899	0.0108455
MYOF	TNF_DOWN	DLL4 antagonized	-0.43189	-0.307237	0.000123997	2.84569e-05
EPS8	TNF_DOWN	DLL4 antagonized	-0.349986	0.034326	0.000164535	0.848062
RNH1	TNF_DOWN	DLL4 antagonized	-0.415676	-0.197558	0.000170603	0.173683
FZD4	TNF_DOWN	DLL4 antagonized	-0.971258	-0.551793	0.00018413	0.0517546
PMP22	TNF_DOWN	DLL4 antagonized	-0.390566	-0.16435	0.000202104	0.196474
RRBP1	TNF_DOWN	DLL4 antagonized	-0.424594	-0.0212489	0.000210618	0.918567
VCAN	TNF_DOWN	DLL4 antagonized	-0.34027	-0.0299797	0.00029378	0.847798
ADCY7	TNF_DOWN	DLL4 antagonized	-0.54088	-0.407355	0.000312101	0.0140245
BTG1	TNF_DOWN	DLL4 antagonized	-0.36009	-0.054233	0.000347242	0.735955
AARS1	TNF_DOWN	DLL4 antagonized	-0.388363	-0.121903	0.000400462	0.425216
KCNE4	TNF_DOWN	DLL4 antagonized	-0.517057	1.3994	0.000405952	9.61559e-38
MYL9	TNF_DOWN	DLL4 antagonized	-0.407634	0.0314846	0.00042003	0.893117
NREP	TNF_DOWN	DLL4 antagonized	-0.343121	1.0062	0.000506676	1.5473e-44
NT5C2	TNF_DOWN	DLL4 antagonized	-0.53199	-0.377889	0.000599207	0.0162312
NRN1	TNF_DOWN	DLL4 antagonized	-0.818412	-0.584227	0.000623281	0.0162062
CD248	TNF_DOWN	DLL4 antagonized	-0.621814	-0.264397	0.000637811	0.132263
PPDPF	TNF_DOWN	DLL4 antagonized	-0.420448	-0.271952	0.000702452	0.0596838
CAV1	TNF_DOWN	DLL4 antagonized	-0.36627	-0.165791	0.000828681	0.0334522
DLX3	TNF_DOWN	DLL4 antagonized	-0.886736	-0.767461	0.000836771	0.00634884
C6orf132	TNF_DOWN	DLL4 antagonized	-0.67601	-0.0781579	0.000837096	0.807835
SELENOW	TNF_DOWN	DLL4 antagonized	-0.430028	-0.0852941	0.000844999	0.615747
DDIT3	TNF_DOWN	DLL4 antagonized	-0.600051	-0.390365	0.000848012	0.0364353
AP2M1	TNF_DOWN	DLL4 antagonized	-0.343091	-0.098698	0.000924448	0.542419
SDC2	TNF_DOWN	DLL4 antagonized	-0.42563	1.19069	0.000936253	3.04486e-38
CTSB	TNF_DOWN	DLL4 antagonized	-0.277817	-0.246666	0.00104631	0.000380357
ARID4A	TNF_DOWN	DLL4 antagonized	-0.426461	-0.394776	0.00106048	0.00337714
NFIA	TNF_DOWN	DLL4 antagonized	-0.352517	-0.131835	0.00107511	0.380697
IFI16	TNF_DOWN	DLL4 antagonized	-0.318909	-0.19477	0.00120087	0.105446
FAM102A	TNF_DOWN	DLL4 antagonized	-0.460785	-0.178907	0.00120422	0.354341
RHOBTB3	TNF_DOWN	DLL4 antagonized	-0.367238	-0.276909	0.00132413	0.0173064
MAN1B1	TNF_DOWN	DLL4 antagonized	-0.526948	-0.034047	0.00132413	0.924486
EML1	TNF_DOWN	DLL4 antagonized	-0.538459	-0.0848865	0.00137054	0.742528
THBS1	TNF_DOWN	DLL4 antagonized	-0.342502	0.464931	0.00137054	2.49748e-11
GLS	TNF_DOWN	DLL4 antagonized	-0.316689	-0.204379	0.00142255	0.0168884
MAP7D3	TNF_DOWN	DLL4 antagonized	-0.392842	-0.299288	0.00142882	0.00682068
TIMP2	TNF_DOWN	DLL4 antagonized	-0.288753	-0.277772	0.00148967	0.000145757
SPOCK1	TNF_DOWN	DLL4 antagonized	-0.335275	-0.306863	0.00175366	1.17744e-05
BMPR2	TNF_DOWN	DLL4 antagonized	-0.324232	-0.136793	0.00179135	0.256086
AQP1	TNF_DOWN	DLL4 antagonized	-1.29593	-0.298827	0.00193729	0.275091
COL6A1	TNF_DOWN	DLL4 antagonized	-0.285376	0.378532	0.00200563	4.68166e-09
TNS1	TNF_DOWN	DLL4 antagonized	-0.433839	-0.148963	0.00213814	0.426851
ROCK1	TNF_DOWN	DLL4 antagonized	-0.336473	-0.14837	0.00213962	0.156227
SPARC	TNF_DOWN	DLL4 antagonized	-0.272691	0.204247	0.00228691	0.000884028
FSCN1	TNF_DOWN	DLL4 antagonized	-0.435495	-0.322144	0.00232969	0.00518768
NPR2	TNF_DOWN	DLL4 antagonized	-0.557949	-0.350978	0.00240585	0.125392
ZCCHC24	TNF_DOWN	DLL4 antagonized	-0.367325	0.172174	0.00245889	0.150839
RALA	TNF_DOWN	DLL4 antagonized	-0.380865	-0.234516	0.00246661	0.0689086
LIMA1	TNF_DOWN	DLL4 antagonized	-0.267204	-0.0475285	0.0026178	0.728664
IGF2BP2	TNF_DOWN	DLL4 antagonized	-0.436254	-0.0828429	0.00271029	0.743817
SNAI2	TNF_DOWN	DLL4 antagonized	-0.337394	0.869745	0.00273054	4.11776e-23
VKORC1	TNF_DOWN	DLL4 antagonized	-0.343975	-0.0916913	0.0030979	0.652171
COPZ2	TNF_DOWN	DLL4 antagonized	-0.485265	-0.233906	0.00335365	0.198092
AC134312.5	TNF_DOWN	DLL4 antagonized	-3.2609	1.79701	0.00341496	1.7642e-06
COL14A1	TNF_DOWN	DLL4 antagonized	-0.522396	-0.244188	0.00343709	0.262633
ELN	TNF_DOWN	DLL4 antagonized	-0.346325	0.372936	0.00353554	4.63305e-11
COL5A2	TNF_DOWN	DLL4 antagonized	-0.269217	0.0718035	0.00353939	0.588503
PEA15	TNF_DOWN	DLL4 antagonized	-0.335054	0.105938	0.00367145	0.415796
DSTN	TNF_DOWN	DLL4 antagonized	-0.28879	0.262312	0.00373586	8.16003e-05
UHRF2	TNF_DOWN	DLL4 antagonized	-0.400773	-0.294343	0.0037851	0.0602999
ARMH4	TNF_DOWN	DLL4 antagonized	-0.652197	-0.227248	0.00395676	0.366017
SAMD4B	TNF_DOWN	DLL4 antagonized	-0.498188	-0.212169	0.00418483	0.323886
UNC5B	TNF_DOWN	DLL4 antagonized	-0.379794	0.699496	0.00422001	1.46148e-09
CTNNA1	TNF_DOWN	DLL4 antagonized	-0.321667	-0.213861	0.00423801	0.0553183
CCN4	TNF_DOWN	DLL4 antagonized	-0.568752	0.281345	0.00455297	0.163482
ARID5B	TNF_DOWN	DLL4 antagonized	-0.292419	-0.186215	0.00586675	0.0421674
CFI	TNF_DOWN	DLL4 antagonized	-0.506509	-0.306156	0.00599833	0.157752
MICU1	TNF_DOWN	DLL4 antagonized	-0.481215	-0.467313	0.00633925	0.0133554
MSN	TNF_DOWN	DLL4 antagonized	-0.301924	0.117721	0.00639441	0.266018
SESN2	TNF_DOWN	DLL4 antagonized	-0.351164	0.318289	0.00639793	0.0116098
OGA	TNF_DOWN	DLL4 antagonized	-0.337619	-0.158855	0.00680636	0.280434
PTPN13	TNF_DOWN	DLL4 antagonized	-0.378797	-0.184811	0.00731846	0.307244
SGCD	TNF_DOWN	DLL4 antagonized	-0.324814	-0.0348347	0.00753132	0.89281
PLP2	TNF_DOWN	DLL4 antagonized	-0.629929	-0.299904	0.00753717	0.016661
ASAP2	TNF_DOWN	DLL4 antagonized	-0.306219	-0.207208	0.00764164	0.0518116
PLS3	TNF_DOWN	DLL4 antagonized	-0.300221	-0.165179	0.00794209	0.102063
FBN1	TNF_DOWN	DLL4 antagonized	-0.299856	-0.221621	0.00794209	0.000338462
STK17A	TNF_DOWN	DLL4 antagonized	-0.322789	0.149608	0.00798235	0.27034
PRPS1	TNF_DOWN	DLL4 antagonized	-0.408164	0.199956	0.00822213	0.256039
UCHL1	TNF_DOWN	DLL4 antagonized	-0.29954	-0.0243207	0.00860913	0.909967
DDR2	TNF_DOWN	DLL4 antagonized	-0.279372	0.0651274	0.0088091	0.612416
SULF2	TNF_DOWN	DLL4 antagonized	-0.646156	-0.00249528	0.00920978	0.99386
COL6A2	TNF_DOWN	DLL4 antagonized	-0.364752	0.232185	0.00988332	0.0531345
MKNK2	TNF_DOWN	DLL4 antagonized	-0.450644	-0.295676	0.00991078	0.14527
VPS36	TNF_DOWN	DLL4 antagonized	-0.382988	-0.147585	0.0100517	0.467501
FAM172A	TNF_DOWN	DLL4 antagonized	-0.424223	-0.186795	0.0104107	0.341813
SPON2	TNF_DOWN	DLL4 antagonized	-0.516947	0.39301	0.0109302	0.0266198
ARL4D	TNF_DOWN	DLL4 antagonized	-0.48861	-0.0877364	0.0109389	0.773603
HES1	TNF_DOWN	DLL4 antagonized	-0.517439	2.11884	0.0111841	2.26456e-68
MEG8	TNF_DOWN	DLL4 antagonized	-0.32071	-0.239755	0.0115912	0.0629543
ALDH6A1	TNF_DOWN	DLL4 antagonized	-0.522474	-0.314551	0.011799	0.143268
MAP1B	TNF_DOWN	DLL4 antagonized	-0.265155	0.177541	0.0118742	0.0208256
FOXJ2	TNF_DOWN	DLL4 antagonized	-0.376319	0.0607997	0.0118802	0.81146
ARHGAP21	TNF_DOWN	DLL4 antagonized	-0.284522	0.0461201	0.0125219	0.826137
JCAD	TNF_DOWN	DLL4 antagonized	-0.475077	-0.0625932	0.0128753	0.85519
NCOR2	TNF_DOWN	DLL4 antagonized	-0.324193	-0.0789205	0.0128871	0.701708
NQO1	TNF_DOWN	DLL4 antagonized	-0.275159	-0.267833	0.0131086	0.00236026
SMARCA2	TNF_DOWN	DLL4 antagonized	-0.249806	-0.160733	0.0139002	0.1386
JAZF1	TNF_DOWN	DLL4 antagonized	-0.383956	0.112525	0.0145625	0.635539
MOCOS	TNF_DOWN	DLL4 antagonized	-0.357259	0.140486	0.0145815	0.455771
UBN1	TNF_DOWN	DLL4 antagonized	-0.303732	0.0564767	0.0145815	0.76575
TPM2	TNF_DOWN	DLL4 antagonized	-0.278061	0.0673375	0.0145815	0.691999
SARS1	TNF_DOWN	DLL4 antagonized	-0.334938	0.139531	0.0147081	0.297433
HPCAL1	TNF_DOWN	DLL4 antagonized	-0.439588	-0.302996	0.015265	0.121728
RPL8	TNF_DOWN	DLL4 antagonized	-0.238767	0.0315728	0.015586	0.863008
GOLIM4	TNF_DOWN	DLL4 antagonized	-0.26912	-0.2589	0.0165964	0.00505339
FRA10AC1	TNF_DOWN	DLL4 antagonized	-0.352273	-0.0669199	0.0167478	0.784613
TIAM1	TNF_DOWN	DLL4 antagonized	-0.658343	-0.464743	0.0170261	0.0714907
VCL	TNF_DOWN	DLL4 antagonized	-0.246063	0.553396	0.0180084	2.36956e-13
CD276	TNF_DOWN	DLL4 antagonized	-0.379357	-0.197894	0.0181785	0.288845
EPRS1	TNF_DOWN	DLL4 antagonized	-0.259931	0.0279807	0.0185983	0.868159
CARS1	TNF_DOWN	DLL4 antagonized	-0.331644	0.0762681	0.0189714	0.674706
ABHD4	TNF_DOWN	DLL4 antagonized	-0.55772	-0.303493	0.0190886	0.229167
LAMC1	TNF_DOWN	DLL4 antagonized	-0.256056	0.246384	0.0191354	1.8035e-05
EEF2	TNF_DOWN	DLL4 antagonized	-0.224389	0.154494	0.019152	0.0371483
STIM1	TNF_DOWN	DLL4 antagonized	-0.371888	-0.151043	0.0194442	0.484725
EIF1	TNF_DOWN	DLL4 antagonized	-0.2444	0.0678261	0.0201186	0.553555
AC078850.1	TNF_DOWN	DLL4 antagonized	-0.881415	0.104674	0.0209129	0.741914
PRKAG1	TNF_DOWN	DLL4 antagonized	-0.407609	0.0114281	0.0223148	0.976303
PXK	TNF_DOWN	DLL4 antagonized	-0.339734	0.183397	0.022489	0.139134
TAF1	TNF_DOWN	DLL4 antagonized	-0.309397	0.0193151	0.0234078	0.9558
SCG2	TNF_DOWN	DLL4 antagonized	-0.423101	0.770825	0.0235724	5.74853e-09
SH3RF1	TNF_DOWN	DLL4 antagonized	-0.288924	0.0741196	0.0236276	0.70369
PYGB	TNF_DOWN	DLL4 antagonized	-0.386372	-0.282616	0.0240857	0.131773
ANGPTL4	TNF_DOWN	DLL4 antagonized	-0.576345	-0.131191	0.0244427	0.661203
AKIRIN2	TNF_DOWN	DLL4 antagonized	-0.424852	-0.17249	0.024493	0.477568
CYP1B1	TNF_DOWN	DLL4 antagonized	-0.237327	0.0234298	0.0246349	0.871954
FHOD1	TNF_DOWN	DLL4 antagonized	-0.430382	-0.10675	0.0249917	0.684188
ANXA11	TNF_DOWN	DLL4 antagonized	-0.284073	0.169927	0.0251286	0.128692
ULBP3	TNF_DOWN	DLL4 antagonized	-0.54044	-0.126947	0.0251286	0.675889
PYGO2	TNF_DOWN	DLL4 antagonized	-0.645669	0.0642929	0.0251286	0.858977
FAM120A	TNF_DOWN	DLL4 antagonized	-0.23536	-0.0298896	0.025463	0.857382
KRT7	TNF_DOWN	DLL4 antagonized	-0.574487	0.397084	0.026504	0.0942248
PACS1	TNF_DOWN	DLL4 antagonized	-0.498775	-0.318742	0.026504	0.162928
ROCK2	TNF_DOWN	DLL4 antagonized	-0.260378	-0.177268	0.0275054	0.064628
EIF2AK4	TNF_DOWN	DLL4 antagonized	-0.343866	-0.147254	0.0277719	0.493626
KAZN	TNF_DOWN	DLL4 antagonized	-0.451635	-0.18993	0.0277719	0.440739
CDC42BPB	TNF_DOWN	DLL4 antagonized	-0.314931	-0.116323	0.0281178	0.538989
LIPA	TNF_DOWN	DLL4 antagonized	-0.363219	-0.249093	0.0290155	0.177115
GAPDH	TNF_DOWN	DLL4 antagonized	-0.300367	-0.248749	0.0291462	6.32544e-05
COL4A1	TNF_DOWN	DLL4 antagonized	-0.299224	0.581879	0.0292268	5.47525e-07
HDAC7	TNF_DOWN	DLL4 antagonized	-0.289444	0.16446	0.0294861	0.281914
ADIRF	TNF_DOWN	DLL4 antagonized	-0.378911	-0.203746	0.0296355	0.325987
ACTN4	TNF_DOWN	DLL4 antagonized	-0.244511	-0.107388	0.0300551	0.467885
FXYD5	TNF_DOWN	DLL4 antagonized	-0.440727	-0.271217	0.0303369	0.197842
PIGT	TNF_DOWN	DLL4 antagonized	-0.311263	0.0664962	0.0310236	0.777986
PAGR1	TNF_DOWN	DLL4 antagonized	-0.639203	0.00563351	0.0312634	0.988338
ZYX	TNF_DOWN	DLL4 antagonized	-0.389723	0.183602	0.0325613	0.364733
KIF1C	TNF_DOWN	DLL4 antagonized	-0.233038	0.0323296	0.0334171	0.871954
METAP1	TNF_DOWN	DLL4 antagonized	-0.311294	-0.0122927	0.0338383	0.971875
ETFB	TNF_DOWN	DLL4 antagonized	-0.405442	-0.217264	0.0356368	0.36114
MAP4K5	TNF_DOWN	DLL4 antagonized	-0.268643	0.0883573	0.0366585	0.694253
CLIP1	TNF_DOWN	DLL4 antagonized	-0.234386	-0.0858393	0.0376972	0.562187
TRAM2	TNF_DOWN	DLL4 antagonized	-0.282235	0.0218376	0.0384081	0.937516
FEZ2	TNF_DOWN	DLL4 antagonized	-0.284452	-0.0894839	0.0394291	0.675889
STUB1	TNF_DOWN	DLL4 antagonized	-0.368445	-0.18796	0.0413904	0.316138
MMP24OS	TNF_DOWN	DLL4 antagonized	-0.407608	-0.104902	0.0421966	0.709239
HTRA1	TNF_DOWN	DLL4 antagonized	-0.247664	-0.0954165	0.0428199	0.397909
ZC3H13	TNF_DOWN	DLL4 antagonized	-0.252572	-0.208902	0.0442871	0.0656001
SLIT3	TNF_DOWN	DLL4 antagonized	-0.289127	-0.0993223	0.0442871	0.651878
PCNT	TNF_DOWN	DLL4 antagonized	-0.309675	-0.146404	0.0445388	0.458058
FIP1L1	TNF_DOWN	DLL4 antagonized	-0.308182	-0.192101	0.0451557	0.27704
TCF7L1	TNF_DOWN	DLL4 antagonized	-0.54789	-0.400846	0.0456932	0.146618
TSPAN2	TNF_DOWN	DLL4 antagonized	-0.522482	-0.232881	0.0457272	0.385435
ABCC2	TNF_DOWN	DLL4 antagonized	-0.746613	-0.151186	0.0461424	0.589203
MYO1E	TNF_DOWN	DLL4 antagonized	-0.268626	-0.056319	0.0463182	0.805961
UGDH	TNF_DOWN	DLL4 antagonized	-0.21532	0.0327569	0.0466097	0.848062
SPATA17	TNF_DOWN	DLL4 antagonized	-1.06372	-0.152297	0.0475522	0.532133
NDST1	TNF_DOWN	DLL4 antagonized	-0.278895	0.168265	0.0480886	0.261223
NOTCH3	TNF_DOWN	DLL4 antagonized	-0.496757	1.06333	0.0493461	1.86481e-09
WIPF2	TNF_DOWN	DLL4 antagonized	-0.279445	-0.0106632	0.0495358	0.974704
APCDD1L-DT	TNF_DOWN	DLL4 antagonized	-0.595719	-0.402471	0.0495358	0.162151
TIMP3	TNF_DOWN	DLL4 enhanced	-1.04621	-1.41778	2.67482e-37	8.92758e-106
LBH	TNF_DOWN	DLL4 enhanced	-1.63599	-1.81187	1.02955e-35	2.89849e-38
GREM2	TNF_DOWN	DLL4 enhanced	-0.986216	-1.80507	1.96696e-28	2.4803e-119
NPR3	TNF_DOWN	DLL4 enhanced	-1.26553	-1.29079	2.08271e-23	4.35037e-20
SLC2A12	TNF_DOWN	DLL4 enhanced	-1.32237	-1.93097	9.02269e-23	4.53867e-35
AHNAK2	TNF_DOWN	DLL4 enhanced	-1.29145	-2.13988	1.18838e-22	3.69914e-47
SCUBE3	TNF_DOWN	DLL4 enhanced	-0.940798	-1.30117	4.02805e-22	6.02998e-55
OXTR	TNF_DOWN	DLL4 enhanced	-1.33084	-1.81002	2.4674e-20	2.2441e-22
PRG4	TNF_DOWN	DLL4 enhanced	-0.793618	-1.45222	5.8212e-19	3.20844e-102
AHNAK	TNF_DOWN	DLL4 enhanced	-0.614234	-0.656068	4.11802e-16	5.59454e-18
ANKH	TNF_DOWN	DLL4 enhanced	-0.946588	-1.13127	4.50897e-14	7.80106e-33
CKB	TNF_DOWN	DLL4 enhanced	-1.38046	-1.58353	2.73978e-13	1.18048e-13
LMO7	TNF_DOWN	DLL4 enhanced	-0.746382	-0.8576	3.08799e-13	7.4148e-33
PODXL	TNF_DOWN	DLL4 enhanced	-0.939832	-1.90277	7.92415e-13	6.02512e-39
EPB41L1	TNF_DOWN	DLL4 enhanced	-1.08451	-1.81079	1.23578e-11	1.03298e-23
PLPP3	TNF_DOWN	DLL4 enhanced	-0.590423	-0.986851	1.44235e-11	9.55158e-35
CLU	TNF_DOWN	DLL4 enhanced	-0.709862	-0.835883	8.9736e-11	5.89579e-28
PLEC	TNF_DOWN	DLL4 enhanced	-0.708387	-1.0981	1.3893e-10	1.35803e-23
ITGBL1	TNF_DOWN	DLL4 enhanced	-0.600458	-0.830322	5.06664e-10	3.04649e-19
LMNA	TNF_DOWN	DLL4 enhanced	-0.572479	-0.651548	6.88177e-10	7.46285e-16
SESN3	TNF_DOWN	DLL4 enhanced	-0.876001	-1.35492	6.86996e-08	2.37728e-14
ANKRD28	TNF_DOWN	DLL4 enhanced	-0.476463	-0.537751	1.33209e-07	1.87673e-10
ITGA6	TNF_DOWN	DLL4 enhanced	-0.843444	-1.76483	1.598e-07	2.42554e-15
CAPG	TNF_DOWN	DLL4 enhanced	-0.710086	-0.925322	2.14851e-07	2.38366e-10
PCDH18	TNF_DOWN	DLL4 enhanced	-0.80046	-0.896157	2.18337e-07	3.8933e-10
CCN5	TNF_DOWN	DLL4 enhanced	-0.552751	-0.746211	3.427e-07	6.38972e-16
ENPP1	TNF_DOWN	DLL4 enhanced	-0.586018	-1.08301	9.26086e-07	5.67789e-13
SAMD11	TNF_DOWN	DLL4 enhanced	-1.4277	-1.76776	1.01096e-06	1.05908e-08
AL139393.3	TNF_DOWN	DLL4 enhanced	-0.842113	-2.24319	1.34984e-06	1.09675e-26
KAZALD1	TNF_DOWN	DLL4 enhanced	-0.938614	-1.56235	1.38216e-06	4.28247e-13
COMP	TNF_DOWN	DLL4 enhanced	-0.583183	-0.646894	1.52235e-06	8.95775e-06
IGFBP5	TNF_DOWN	DLL4 enhanced	-0.503742	-0.749381	1.52291e-06	1.11126e-41
BMP4	TNF_DOWN	DLL4 enhanced	-0.979275	-1.09798	1.55659e-06	2.33717e-06
TGFBR3	TNF_DOWN	DLL4 enhanced	-0.602015	-1.14519	1.9207e-06	6.16704e-24
CAMK1D	TNF_DOWN	DLL4 enhanced	-0.548461	-1.42242	2.27013e-06	3.82209e-28
PPL	TNF_DOWN	DLL4 enhanced	-1.04901	-3.08181	2.44439e-06	2.27647e-22
CREB5	TNF_DOWN	DLL4 enhanced	-0.49763	-0.978987	4.94793e-06	5.98393e-25
RBPJ	TNF_DOWN	DLL4 enhanced	-0.416234	-0.923364	5.67824e-06	1.37304e-30
CCND1	TNF_DOWN	DLL4 enhanced	-0.534957	-0.824348	6.89566e-06	1.04646e-22
RAB3B	TNF_DOWN	DLL4 enhanced	-0.444098	-0.827983	1.13662e-05	4.26789e-20
KCNMA1	TNF_DOWN	DLL4 enhanced	-0.422399	-0.63408	1.79951e-05	1.12618e-12
RSPO2	TNF_DOWN	DLL4 enhanced	-1.38015	-3.42549	2.07745e-05	2.04314e-15
EHBP1	TNF_DOWN	DLL4 enhanced	-0.524992	-0.531335	2.39261e-05	1.55377e-05
WWTR1	TNF_DOWN	DLL4 enhanced	-0.432478	-0.594248	2.45485e-05	1.09427e-09
NIPAL3	TNF_DOWN	DLL4 enhanced	-0.546924	-0.672176	2.79707e-05	5.90909e-07
LRRN4CL	TNF_DOWN	DLL4 enhanced	-0.609467	-1.7887	3.87284e-05	1.185e-25
UTRN	TNF_DOWN	DLL4 enhanced	-0.462251	-0.637648	4.20281e-05	6.11738e-11
ERBIN	TNF_DOWN	DLL4 enhanced	-0.395594	-0.434234	4.89989e-05	1.08609e-07
PITX1	TNF_DOWN	DLL4 enhanced	-0.643466	-1.37395	5.40394e-05	4.35702e-17
PLXDC2	TNF_DOWN	DLL4 enhanced	-0.602046	-0.707078	5.56654e-05	8.52703e-06
KANK2	TNF_DOWN	DLL4 enhanced	-0.415874	-0.610239	7.81826e-05	4.57372e-09
NGEF	TNF_DOWN	DLL4 enhanced	-1.32008	-2.32106	0.00010189	2.59331e-09
PCOLCE2	TNF_DOWN	DLL4 enhanced	-0.363464	-0.569437	0.000122829	5.19229e-15
LNX1	TNF_DOWN	DLL4 enhanced	-0.947121	-1.27648	0.00016542	1.48318e-05
ADORA1	TNF_DOWN	DLL4 enhanced	-1.14369	-2.27731	0.000168665	7.44122e-10
PPP1R3C	TNF_DOWN	DLL4 enhanced	-0.659958	-0.791033	0.000177456	2.57325e-05
TMEM35A	TNF_DOWN	DLL4 enhanced	-1.94985	-2.027	0.000473744	0.000591778
CRYAB	TNF_DOWN	DLL4 enhanced	-0.459472	-0.666956	0.000514054	1.02302e-05
S100A10	TNF_DOWN	DLL4 enhanced	-0.361899	-0.572394	0.000599207	1.41208e-13
CAPN2	TNF_DOWN	DLL4 enhanced	-0.427925	-0.524284	0.000668111	4.51321e-08
SH3D19	TNF_DOWN	DLL4 enhanced	-0.399527	-0.808788	0.000727383	1.11872e-12
ARHGAP12	TNF_DOWN	DLL4 enhanced	-0.472393	-0.666439	0.000733817	7.13191e-06
SNX9	TNF_DOWN	DLL4 enhanced	-0.311672	-0.458175	0.000772639	9.66973e-09
ZMIZ1	TNF_DOWN	DLL4 enhanced	-0.399788	-0.743783	0.000786045	1.83961e-12
SIX1	TNF_DOWN	DLL4 enhanced	-0.488395	-0.779889	0.00107375	1.16961e-10
CRABP2	TNF_DOWN	DLL4 enhanced	-0.811374	-1.33433	0.00113591	1.68364e-05
MIR222HG	TNF_DOWN	DLL4 enhanced	-0.634497	-0.808665	0.00120422	5.55325e-06
PLIN3	TNF_DOWN	DLL4 enhanced	-0.297366	-0.492491	0.00128467	7.40284e-09
LAMA4	TNF_DOWN	DLL4 enhanced	-0.353346	-0.374351	0.00144389	0.000130339
LGALS3	TNF_DOWN	DLL4 enhanced	-0.295217	-0.51538	0.00178749	1.68669e-10
SH3BGRL3	TNF_DOWN	DLL4 enhanced	-0.296115	-0.340717	0.00203972	1.35469e-05
S100A4	TNF_DOWN	DLL4 enhanced	-0.388266	-0.644377	0.00209256	6.72694e-10
CAVIN2	TNF_DOWN	DLL4 enhanced	-0.865401	-1.77679	0.00210654	6.05867e-07
PDCD4	TNF_DOWN	DLL4 enhanced	-0.441293	-0.473453	0.00227397	0.00288367
NTM	TNF_DOWN	DLL4 enhanced	-0.368233	-0.377001	0.00259764	0.00130969
PEAR1	TNF_DOWN	DLL4 enhanced	-0.864615	-1.64928	0.00293509	9.22819e-08
PRUNE2	TNF_DOWN	DLL4 enhanced	-0.415974	-1.18058	0.00316174	2.1345e-18
SNED1	TNF_DOWN	DLL4 enhanced	-0.602924	-0.666376	0.00323248	0.00336698
GALNT5	TNF_DOWN	DLL4 enhanced	-0.344154	-0.980839	0.00324833	6.37415e-26
TBX18	TNF_DOWN	DLL4 enhanced	-0.587511	-0.833951	0.00327756	7.68542e-05
PCDH9	TNF_DOWN	DLL4 enhanced	-0.529528	-0.923995	0.00327756	1.41559e-06
NIBAN2	TNF_DOWN	DLL4 enhanced	-0.38109	-0.436317	0.00349314	3.15026e-05
RSRP1	TNF_DOWN	DLL4 enhanced	-0.342195	-0.346327	0.00373627	0.000676573
MEDAG	TNF_DOWN	DLL4 enhanced	-0.289094	-0.583305	0.00398394	1.72001e-12
PDE1C	TNF_DOWN	DLL4 enhanced	-0.35632	-0.435729	0.00403601	9.64818e-05
HSD3B7	TNF_DOWN	DLL4 enhanced	-0.533655	-0.821213	0.00420923	3.72883e-05
OGN	TNF_DOWN	DLL4 enhanced	-0.581843	-0.743611	0.00443086	0.000651035
SMAD9	TNF_DOWN	DLL4 enhanced	-0.575512	-1.17436	0.00443764	1.51819e-08
METTL7A	TNF_DOWN	DLL4 enhanced	-0.525119	-1.00577	0.00443764	4.20684e-08
PLXNA2	TNF_DOWN	DLL4 enhanced	-0.645563	-0.801253	0.00462986	0.00132154
FGF5	TNF_DOWN	DLL4 enhanced	-0.505424	-1.62696	0.00522345	8.59986e-11
OMD	TNF_DOWN	DLL4 enhanced	-0.965816	-1.10665	0.00528724	0.0015333
ALDH3A2	TNF_DOWN	DLL4 enhanced	-0.360959	-0.741511	0.00617195	1.3175e-10
SKI	TNF_DOWN	DLL4 enhanced	-0.433551	-0.502815	0.00622057	0.000135492
ATP2B4	TNF_DOWN	DLL4 enhanced	-0.252351	-0.404397	0.00627805	1.61928e-09
ADRA2C	TNF_DOWN	DLL4 enhanced	-1.55102	-3.24727	0.00630425	1.72628e-06
SLC35F5	TNF_DOWN	DLL4 enhanced	-0.333878	-0.62326	0.00633321	5.45566e-08
SCFD2	TNF_DOWN	DLL4 enhanced	-0.525297	-0.623325	0.0064349	0.00110615
IL13RA2	TNF_DOWN	DLL4 enhanced	-0.358497	-0.443645	0.00652963	0.000348211
LIMS2	TNF_DOWN	DLL4 enhanced	-0.614542	-0.865018	0.00750287	0.000610703
SMIM14	TNF_DOWN	DLL4 enhanced	-0.278763	-0.484232	0.00750287	8.25997e-09
CYBRD1	TNF_DOWN	DLL4 enhanced	-0.313094	-0.574158	0.00750343	3.23615e-09
PDGFRA	TNF_DOWN	DLL4 enhanced	-0.329751	-0.990254	0.00822213	3.77794e-23
SERINC5	TNF_DOWN	DLL4 enhanced	-0.470832	-0.695722	0.00841788	0.000118699
NFIX	TNF_DOWN	DLL4 enhanced	-0.664255	-0.973538	0.00843929	1.5666e-31
DDAH2	TNF_DOWN	DLL4 enhanced	-0.395128	-0.448636	0.00873874	0.00267365
S100A6	TNF_DOWN	DLL4 enhanced	-0.309495	-0.379688	0.00880411	9.65593e-11
ZNF503	TNF_DOWN	DLL4 enhanced	-0.302334	-0.374374	0.00950039	8.81637e-05
GALNT10	TNF_DOWN	DLL4 enhanced	-0.418882	-0.560588	0.0104107	0.00132269
TSPAN5	TNF_DOWN	DLL4 enhanced	-0.482861	-0.693115	0.0104107	0.000190802
PLCE1	TNF_DOWN	DLL4 enhanced	-0.482276	-1.32823	0.0109302	6.0423e-11
SLC7A8	TNF_DOWN	DLL4 enhanced	-0.474099	-1.65255	0.011735	1.31009e-13
ATP9A	TNF_DOWN	DLL4 enhanced	-0.433746	-0.578694	0.0120449	0.000210549
PYGL	TNF_DOWN	DLL4 enhanced	-0.546534	-0.693853	0.0138243	0.00219715
RARA	TNF_DOWN	DLL4 enhanced	-0.720602	-1.04495	0.0143183	0.0031722
PLCD3	TNF_DOWN	DLL4 enhanced	-0.55471	-0.971774	0.0143183	8.3082e-05
ZNF395	TNF_DOWN	DLL4 enhanced	-0.425471	-1.30076	0.0143183	9.87261e-15
SEMA7A	TNF_DOWN	DLL4 enhanced	-0.555454	-1.18576	0.0145216	1.01855e-06
RARG	TNF_DOWN	DLL4 enhanced	-0.420869	-0.76343	0.0148678	2.5426e-07
CLIP4	TNF_DOWN	DLL4 enhanced	-0.41622	-0.461627	0.0152328	0.00535553
GALM	TNF_DOWN	DLL4 enhanced	-0.572361	-1.07546	0.015586	2.20407e-06
TCEA3	TNF_DOWN	DLL4 enhanced	-0.619774	-1.51857	0.0160086	2.51194e-07
DBP	TNF_DOWN	DLL4 enhanced	-1.19891	-2.76343	0.017773	1.19645e-05
BNC2	TNF_DOWN	DLL4 enhanced	-0.28528	-0.346609	0.0181623	0.00132269
CD109	TNF_DOWN	DLL4 enhanced	-0.283097	-0.401096	0.018783	1.14675e-05
NBL1	TNF_DOWN	DLL4 enhanced	-0.277716	-0.571437	0.0187997	1.17005e-07
NOG	TNF_DOWN	DLL4 enhanced	-1.03008	-1.91784	0.0188961	0.000539887
ZFYVE21	TNF_DOWN	DLL4 enhanced	-0.421709	-0.452772	0.0189714	0.0202018
THRA	TNF_DOWN	DLL4 enhanced	-0.425762	-0.813128	0.0190297	3.61781e-06
SGMS2	TNF_DOWN	DLL4 enhanced	-0.335824	-0.422635	0.0196041	0.00514331
SNHG14	TNF_DOWN	DLL4 enhanced	-0.362059	-0.372531	0.0198888	0.0200691
GOLM1	TNF_DOWN	DLL4 enhanced	-0.299112	-0.597267	0.0214549	2.51194e-07
FTL	TNF_DOWN	DLL4 enhanced	-0.225434	-0.250593	0.022489	0.00164032
TMEM200A	TNF_DOWN	DLL4 enhanced	-0.404184	-0.505001	0.0233243	0.0086086
KLF4	TNF_DOWN	DLL4 enhanced	-0.333521	-0.548643	0.0240857	2.91264e-05
HLTF	TNF_DOWN	DLL4 enhanced	-0.339685	-0.4527	0.024279	5.76535e-05
ENG	TNF_DOWN	DLL4 enhanced	-0.573917	-0.723918	0.0243877	8.20863e-08
THBS4	TNF_DOWN	DLL4 enhanced	-0.337101	-0.422041	0.0255601	0.00228568
GPNMB	TNF_DOWN	DLL4 enhanced	-0.312083	-0.337324	0.02642	0.0101899
ANXA1	TNF_DOWN	DLL4 enhanced	-0.256503	-0.36219	0.0264725	7.56138e-06
LMBRD1	TNF_DOWN	DLL4 enhanced	-0.347511	-0.39246	0.0273928	0.0193363
RAP2B	TNF_DOWN	DLL4 enhanced	-0.397189	-0.626318	0.0285157	0.00112062
SLC14A1	TNF_DOWN	DLL4 enhanced	-0.873795	-3.79347	0.0290155	2.50384e-09
ADAMTSL1	TNF_DOWN	DLL4 enhanced	-0.308953	-1.08407	0.0298273	1.81146e-13
AL109918.1	TNF_DOWN	DLL4 enhanced	-0.57658	-1.84398	0.030854	1.50663e-08
ANXA4	TNF_DOWN	DLL4 enhanced	-0.338177	-0.599483	0.0310053	0.000197306
LRP1	TNF_DOWN	DLL4 enhanced	-0.293262	-0.499869	0.0325613	2.99994e-08
ATP1B1	TNF_DOWN	DLL4 enhanced	-0.306473	-0.328793	0.0380561	0.0104487
HOXC9	TNF_DOWN	DLL4 enhanced	-0.453284	-0.458676	0.0407391	0.0246664
DIXDC1	TNF_DOWN	DLL4 enhanced	-0.310365	-0.396662	0.041591	0.00932676
CA5B	TNF_DOWN	DLL4 enhanced	-0.458952	-0.698252	0.0440686	0.00300137
TBX15	TNF_DOWN	DLL4 enhanced	-0.328442	-0.587081	0.0442871	0.000144312
S100A13	TNF_DOWN	DLL4 enhanced	-0.34355	-0.417998	0.0444404	0.0101899
FAM13B	TNF_DOWN	DLL4 enhanced	-0.378583	-0.516244	0.0446212	0.00544958
ZNF37BP	TNF_DOWN	DLL4 enhanced	-0.489114	-0.725946	0.0448887	0.00568632
CEP126	TNF_DOWN	DLL4 enhanced	-0.359591	-0.826573	0.047372	9.59842e-05
VSIR	TNF_DOWN	DLL4 enhanced	-0.515778	-0.890034	0.0474467	0.00105503
DBN1	TNF_DOWN	DLL4 enhanced	-0.352703	-0.47563	0.0495458	0.00100377
MALAT1	TNF_DOWN	DLL4 enhanced	-0.505855	-0.524977	0.0497303	0.01872
APOL1	IFN_UP	DLL4 antagonized	4.20307	3.94041	0	4.30608e-131
GBP1	IFN_UP	DLL4 antagonized	5.5601	5.48688	0	0
GBP2	IFN_UP	DLL4 antagonized	5.09235	4.70858	0	7.60889e-145
PARP14	IFN_UP	DLL4 antagonized	3.76517	3.36095	5.75079e-295	4.246e-129
HLA-B	IFN_UP	DLL4 antagonized	2.36383	2.27236	7.29811e-294	1.01332e-106
TAP1	IFN_UP	DLL4 antagonized	3.84805	3.81959	5.90636e-198	1.24011e-119
B2M	IFN_UP	DLL4 antagonized	1.63105	1.49169	9.19249e-163	1.33741e-40
HLA-E	IFN_UP	DLL4 antagonized	2.6446	2.35693	1.41172e-150	7.65185e-72
PARP9	IFN_UP	DLL4 antagonized	2.73921	2.50218	6.94077e-142	7.5475e-79
LAP3	IFN_UP	DLL4 antagonized	3.1556	2.85351	1.43207e-134	1.06486e-63
UBE2L6	IFN_UP	DLL4 antagonized	2.83475	2.68186	3.54064e-127	7.89508e-59
PSME2	IFN_UP	DLL4 antagonized	2.92011	2.50119	3.01087e-118	3.84438e-35
PSME1	IFN_UP	DLL4 antagonized	2.18182	1.97887	3.47663e-114	2.40456e-46
SAMD9L	IFN_UP	DLL4 antagonized	2.48806	2.13354	6.23123e-114	8.69904e-51
PLAAT4	IFN_UP	DLL4 antagonized	6.13967	5.83811	1.9419e-109	3.64811e-81
SECTM1	IFN_UP	DLL4 antagonized	3.68939	3.26184	9.55044e-106	2.41013e-57
IFI27	IFN_UP	DLL4 antagonized	2.12944	1.42168	2.11943e-99	2.7433e-19
CXCL9	IFN_UP	DLL4 antagonized	7.76236	7.37359	1.02418e-93	7.64815e-78
GBP3	IFN_UP	DLL4 antagonized	2.79231	2.26181	5.89716e-91	4.38884e-36
CTSS	IFN_UP	DLL4 antagonized	3.98656	3.63956	1.24588e-87	1.26956e-54
CD74	IFN_UP	DLL4 antagonized	6.96797	6.44169	1.3557e-85	1.23642e-64
IFI44L	IFN_UP	DLL4 antagonized	3.83202	3.55285	5.35951e-82	2.80957e-62
IFI6	IFN_UP	DLL4 antagonized	2.8865	2.6651	5.58404e-73	4.76233e-29
DDX60	IFN_UP	DLL4 antagonized	2.98281	2.76795	1.40322e-69	5.6147e-39
RNF213	IFN_UP	DLL4 antagonized	1.7638	1.4167	7.87751e-69	5.50638e-29
APOL2	IFN_UP	DLL4 antagonized	3.20658	3.20569	3.2631e-65	1.16094e-51
HLA-DPA1	IFN_UP	DLL4 antagonized	3.41056	3.04502	6.1903e-59	6.13539e-36
ERAP2	IFN_UP	DLL4 antagonized	2.31082	1.83961	7.40265e-57	1.79444e-21
NUB1	IFN_UP	DLL4 antagonized	1.47979	1.09587	1.15584e-55	2.70555e-13
MT2A	IFN_UP	DLL4 antagonized	1.12092	-0.160736	1.8818e-52	0.48595
SAMHD1	IFN_UP	DLL4 antagonized	2.61923	1.85755	1.28035e-51	4.6134e-14
PLSCR1	IFN_UP	DLL4 antagonized	2.15091	2.14692	5.80243e-49	2.04329e-33
IFIT2	IFN_UP	DLL4 antagonized	3.43969	2.76711	1.57801e-48	3.91083e-19
BTN3A3	IFN_UP	DLL4 antagonized	2.98755	2.77275	1.37655e-45	1.17208e-25
GOLM1	IFN_UP	DLL4 antagonized	1.25734	1.01405	4.32097e-45	3.59894e-15
TRIM22	IFN_UP	DLL4 antagonized	2.18957	2.08501	1.19359e-43	9.14785e-26
HLA-F	IFN_UP	DLL4 antagonized	3.97038	3.46333	1.27407e-43	7.32146e-22
TNFAIP2	IFN_UP	DLL4 antagonized	2.02416	1.74184	1.19582e-42	1.01619e-22
CFH	IFN_UP	DLL4 antagonized	1.55896	1.31952	2.22915e-41	1.12627e-17
BTN3A2	IFN_UP	DLL4 antagonized	2.89319	2.54508	7.50743e-41	7.33212e-22
CSF1	IFN_UP	DLL4 antagonized	1.60841	1.07325	1.8216e-39	1.32684e-10
GBP4	IFN_UP	DLL4 antagonized	9.66292	9.16466	1.77753e-38	7.77423e-34
OAS3	IFN_UP	DLL4 antagonized	2.38055	2.06946	1.36781e-37	2.31085e-17
GBP5	IFN_UP	DLL4 antagonized	8.46485	8.02603	2.34053e-36	1.95989e-31
TYMP	IFN_UP	DLL4 antagonized	3.20171	2.8155	4.96842e-36	1.11117e-19
SP100	IFN_UP	DLL4 antagonized	1.08316	0.740262	7.24148e-35	2.92406e-06
HLA-DRB1	IFN_UP	DLL4 antagonized	4.66385	4.5728	1.4839e-33	1.77791e-27
OPTN	IFN_UP	DLL4 antagonized	1.02832	0.689221	2.14043e-32	5.5328e-08
BTN3A1	IFN_UP	DLL4 antagonized	2.48483	1.94158	3.28671e-32	1.36527e-13
ZNFX1	IFN_UP	DLL4 antagonized	1.33447	1.22759	8.69219e-32	1.97493e-16
XRN1	IFN_UP	DLL4 antagonized	1.26755	1.1467	3.42389e-28	3.91171e-15
RARRES1	IFN_UP	DLL4 antagonized	2.42196	1.22417	8.23843e-28	9.53568e-05
IGFBP5	IFN_UP	DLL4 antagonized	0.629163	0.49494	8.47288e-28	9.79605e-06
MX1	IFN_UP	DLL4 antagonized	4.84265	4.83878	1.21827e-27	1.95046e-23
IFIH1	IFN_UP	DLL4 antagonized	3.52816	2.8367	5.1956e-27	8.26881e-13
IFIT5	IFN_UP	DLL4 antagonized	1.66816	1.51075	2.71811e-26	2.33601e-13
SAMD9	IFN_UP	DLL4 antagonized	1.18311	0.470292	1.34513e-24	0.0206882
ETV7	IFN_UP	DLL4 antagonized	5.41912	4.99209	1.37089e-24	3.14117e-18
PCNA	IFN_UP	DLL4 antagonized	0.933897	0.623453	1.62929e-24	7.17366e-06
NMI	IFN_UP	DLL4 antagonized	1.42084	1.09662	2.08392e-24	6.66589e-10
RALGPS2	IFN_UP	DLL4 antagonized	1.06219	0.511682	3.26606e-24	0.0011851
OAS1	IFN_UP	DLL4 antagonized	3.77545	3.38484	4.89134e-24	1.88521e-17
TAPBP	IFN_UP	DLL4 antagonized	1.3463	1.32562	6.97328e-24	1.52641e-19
ASS1	IFN_UP	DLL4 antagonized	1.82561	0.91575	1.76558e-23	8.05579e-05
SLC2A5	IFN_UP	DLL4 antagonized	2.67428	0.376154	1.92865e-23	0.299953
HLA-DMB	IFN_UP	DLL4 antagonized	4.87045	3.93545	5.82893e-23	1.10253e-11
TGM2	IFN_UP	DLL4 antagonized	1.20098	1.05216	8.44968e-23	1.71223e-11
DNAJA1	IFN_UP	DLL4 antagonized	0.850434	0.812852	1.41148e-22	7.27779e-12
DDX60L	IFN_UP	DLL4 antagonized	1.59132	0.968635	1.26841e-21	2.736e-05
ERAP1	IFN_UP	DLL4 antagonized	1.59975	1.53731	1.58794e-21	2.63616e-14
TNFRSF14	IFN_UP	DLL4 antagonized	2.34643	2.13414	6.41543e-21	3.01432e-13
ACSL5	IFN_UP	DLL4 antagonized	4.81398	4.44676	1.40266e-20	1.2105e-14
RECK	IFN_UP	DLL4 antagonized	0.778646	-0.131528	3.93121e-20	0.654376
RND3	IFN_UP	DLL4 antagonized	0.646507	0.235451	9.53831e-20	0.147289
OLFML1	IFN_UP	DLL4 antagonized	1.66303	0.835022	1.35187e-19	0.00120975
IDO1	IFN_UP	DLL4 antagonized	10.7291	9.36004	2.03451e-18	7.16307e-14
CDCP1	IFN_UP	DLL4 antagonized	1.5953	0.69304	2.32162e-18	0.0101271
FAM111A	IFN_UP	DLL4 antagonized	0.905912	0.318672	4.50552e-18	0.0631016
TNC	IFN_UP	DLL4 antagonized	0.782251	0.313398	5.42089e-18	0.153022
SP110	IFN_UP	DLL4 antagonized	1.6339	1.32623	6.4134e-18	1.50987e-08
EIF2AK2	IFN_UP	DLL4 antagonized	0.81149	0.545063	4.16351e-17	0.000583745
SQOR	IFN_UP	DLL4 antagonized	1.13112	0.869453	4.7552e-17	3.60193e-07
CASP4	IFN_UP	DLL4 antagonized	1.31223	0.726521	5.17043e-17	0.000774614
TRIM21	IFN_UP	DLL4 antagonized	2.02769	1.54676	1.65285e-16	4.47806e-05
HLA-DPB1	IFN_UP	DLL4 antagonized	2.36311	1.94847	2.37201e-16	1.67119e-08
PSMA3	IFN_UP	DLL4 antagonized	0.94641	0.779739	3.08334e-16	1.03831e-08
PML	IFN_UP	DLL4 antagonized	1.65546	1.29517	3.40347e-16	2.73986e-07
FAM111B	IFN_UP	DLL4 antagonized	1.25502	0.120757	3.54788e-16	0.721574
DRAM1	IFN_UP	DLL4 antagonized	1.08999	0.266015	1.30665e-15	0.260185
ADM	IFN_UP	DLL4 antagonized	0.897233	-0.177152	3.50473e-15	0.477586
CIITA	IFN_UP	DLL4 antagonized	6.99968	6.0712	9.59871e-15	2.21682e-10
CD47	IFN_UP	DLL4 antagonized	0.771946	0.746588	2.15662e-14	7.95977e-08
TMX1	IFN_UP	DLL4 antagonized	0.834454	0.625128	5.7333e-14	0.000259814
RAB27B	IFN_UP	DLL4 antagonized	2.47622	0.35924	6.64931e-14	0.310664
BATF2	IFN_UP	DLL4 antagonized	5.08242	4.71963	5.81282e-13	4.94836e-10
DPYD	IFN_UP	DLL4 antagonized	1.2004	0.351046	1.39482e-12	0.192982
SCARB2	IFN_UP	DLL4 antagonized	0.550587	0.357225	1.64946e-12	0.0110059
SHISA5	IFN_UP	DLL4 antagonized	0.774933	0.561446	1.69484e-12	0.00010011
CCND1	IFN_UP	DLL4 antagonized	0.56994	0.00452222	3.47838e-12	0.991588
PPA1	IFN_UP	DLL4 antagonized	1.08952	0.757636	4.23439e-12	0.000227502
HERC6	IFN_UP	DLL4 antagonized	3.34206	2.62465	6.83529e-12	4.42684e-05
CASP1	IFN_UP	DLL4 antagonized	2.54844	2.21402	9.16794e-12	3.3696e-07
LY6E	IFN_UP	DLL4 antagonized	1.45373	0.960797	1.61659e-11	0.000366972
PCGF5	IFN_UP	DLL4 antagonized	0.849851	0.745089	3.12437e-11	1.78688e-05
IL18BP	IFN_UP	DLL4 antagonized	7.32075	6.88541	3.67868e-11	1.93374e-09
KIAA1217	IFN_UP	DLL4 antagonized	1.1473	0.575015	5.68125e-11	0.0135138
TMTC1	IFN_UP	DLL4 antagonized	0.611213	0.568843	6.10521e-11	1.78391e-05
APOL4	IFN_UP	DLL4 antagonized	9.50017	8.9117	8.30457e-11	3.67112e-09
IL33	IFN_UP	DLL4 antagonized	1.39512	0.490141	8.46645e-11	0.102831
SLC9A7	IFN_UP	DLL4 antagonized	1.18031	1.03096	8.63833e-11	2.39816e-06
IFIT1	IFN_UP	DLL4 antagonized	1.94749	0.819092	1.02844e-10	0.030494
HELZ2	IFN_UP	DLL4 antagonized	1.76544	1.75069	8.12936e-10	1.68365e-08
PPL	IFN_UP	DLL4 antagonized	1.0532	-0.531097	1.26385e-09	0.0629463
IFI44	IFN_UP	DLL4 antagonized	1.82925	1.40048	1.46404e-09	7.99793e-06
CADPS2	IFN_UP	DLL4 antagonized	1.3139	1.00714	1.71105e-09	0.000705309
TRIM56	IFN_UP	DLL4 antagonized	0.741997	0.582847	1.71607e-09	0.000941802
SNTB2	IFN_UP	DLL4 antagonized	0.783798	0.325309	2.83576e-09	0.0830396
NPTX1	IFN_UP	DLL4 antagonized	1.26955	-0.173362	3.09254e-09	0.632728
GSTK1	IFN_UP	DLL4 antagonized	0.885658	0.79858	4.43788e-09	7.57565e-05
ASPHD2	IFN_UP	DLL4 antagonized	1.78518	1.72482	5.18681e-09	3.3052e-07
PHF11	IFN_UP	DLL4 antagonized	0.830582	0.564795	5.68719e-09	0.00251225
HLA-DOA	IFN_UP	DLL4 antagonized	8.7787	6.71954	6.15107e-09	0.000111583
TMEM140	IFN_UP	DLL4 antagonized	1.99592	1.8325	6.57622e-09	4.88861e-06
RFX5	IFN_UP	DLL4 antagonized	1.5953	1.17458	1.35748e-08	0.000472611
AIM2	IFN_UP	DLL4 antagonized	3.81872	3.62832	1.79821e-08	9.81528e-07
SNX6	IFN_UP	DLL4 antagonized	0.54148	0.354253	2.92303e-08	0.0304442
ITM2B	IFN_UP	DLL4 antagonized	0.45144	0.331169	3.18908e-08	0.0178576
CTSL	IFN_UP	DLL4 antagonized	0.413419	-0.102071	3.84363e-08	0.625824
NAMPT	IFN_UP	DLL4 antagonized	0.897457	0.607613	3.90628e-08	0.00352224
ATAD2	IFN_UP	DLL4 antagonized	0.594535	0.236531	6.8894e-08	0.236281
MCM4	IFN_UP	DLL4 antagonized	0.591046	0.291232	7.02593e-08	0.114583
AC022034.1	IFN_UP	DLL4 antagonized	1.6801	1.42701	7.02593e-08	6.92369e-05
IL7R	IFN_UP	DLL4 antagonized	1.16967	0.478407	1.18034e-07	0.11364
RSAD2	IFN_UP	DLL4 antagonized	6.99186	5.88652	1.22229e-07	2.4809e-05
HCP5	IFN_UP	DLL4 antagonized	8.16327	6.58533	1.33741e-07	0.000233082
HAPLN1	IFN_UP	DLL4 antagonized	0.756473	0.0313937	1.53294e-07	0.933393
AUTS2	IFN_UP	DLL4 antagonized	0.712614	0.235814	2.11731e-07	0.318102
PSMB8-AS1	IFN_UP	DLL4 antagonized	2.6736	2.476	2.14708e-07	1.13657e-05
PDPN	IFN_UP	DLL4 antagonized	0.656776	0.298008	2.2882e-07	0.147719
HLA-DQB1	IFN_UP	DLL4 antagonized	4.41299	4.10397	2.44831e-07	2.9443e-05
C1GALT1	IFN_UP	DLL4 antagonized	0.395234	-0.282377	2.83015e-07	0.131243
C1GALT1C1	IFN_UP	DLL4 antagonized	0.885777	0.686252	2.93253e-07	0.00458795
TXNIP	IFN_UP	DLL4 antagonized	0.439388	0.342478	3.1255e-07	0.0123947
SOD2	IFN_UP	DLL4 antagonized	0.773369	0.412875	3.82899e-07	0.0878146
KREMEN1	IFN_UP	DLL4 antagonized	1.18209	0.583596	4.15953e-07	0.0533282
ICAM1	IFN_UP	DLL4 antagonized	2.23544	2.09575	5.24166e-07	2.17527e-05
ADGRD1	IFN_UP	DLL4 antagonized	0.972623	0.415876	5.62754e-07	0.125757
ADD3	IFN_UP	DLL4 antagonized	0.388779	0.289807	8.12508e-07	0.116358
MCUB	IFN_UP	DLL4 antagonized	0.671506	0.294227	9.56645e-07	0.227003
AC005515.1	IFN_UP	DLL4 antagonized	7.73937	6.08208	9.80857e-07	0.000675224
MET	IFN_UP	DLL4 antagonized	0.803732	-0.81661	1.17674e-06	0.0022953
ZBTB20	IFN_UP	DLL4 antagonized	0.46359	0.117603	1.28924e-06	0.589266
GALNT15	IFN_UP	DLL4 antagonized	0.911146	0.431979	2.09537e-06	0.114969
FAM20A	IFN_UP	DLL4 antagonized	1.31373	0.0992099	2.50486e-06	0.810182
NASP	IFN_UP	DLL4 antagonized	0.615782	0.211611	3.5069e-06	0.344472
NBN	IFN_UP	DLL4 antagonized	0.671166	0.532207	3.79287e-06	0.00436131
MCM3	IFN_UP	DLL4 antagonized	0.783238	0.593654	3.92289e-06	0.00612054
CLSPN	IFN_UP	DLL4 antagonized	0.632175	0.160616	4.07094e-06	0.527017
FST	IFN_UP	DLL4 antagonized	0.358878	-0.583947	4.74481e-06	6.00077e-07
HELLS	IFN_UP	DLL4 antagonized	0.550193	0.334944	4.83961e-06	0.0435562
SMCHD1	IFN_UP	DLL4 antagonized	0.511046	0.389253	5.52467e-06	0.0147986
PSMA5	IFN_UP	DLL4 antagonized	0.718344	0.241989	6.03109e-06	0.335498
ENO1	IFN_UP	DLL4 antagonized	0.383746	0.308526	6.23745e-06	0.139382
ANGPT1	IFN_UP	DLL4 antagonized	0.856265	0.0573699	6.30988e-06	0.882931
MASTL	IFN_UP	DLL4 antagonized	0.761298	0.319583	6.66101e-06	0.21605
BVES	IFN_UP	DLL4 antagonized	1.03383	0.874972	6.68646e-06	0.000777086
USP30-AS1	IFN_UP	DLL4 antagonized	6.15826	5.68101	7.04972e-06	5.52886e-05
SLC25A28	IFN_UP	DLL4 antagonized	1.1967	0.94814	7.1032e-06	0.00206964
LITAF	IFN_UP	DLL4 antagonized	0.611268	0.358529	7.36074e-06	0.081613
LMO4	IFN_UP	DLL4 antagonized	0.393163	0.0919883	8.20756e-06	0.693888
FAM107A	IFN_UP	DLL4 antagonized	2.64169	2.54071	1.10398e-05	0.000187543
GSTO1	IFN_UP	DLL4 antagonized	0.467351	0.399224	1.20032e-05	0.00826752
CNN3	IFN_UP	DLL4 antagonized	0.57175	0.358582	1.23179e-05	0.103519
VPS13C	IFN_UP	DLL4 antagonized	0.527005	0.233995	1.45395e-05	0.265987
PROCR	IFN_UP	DLL4 antagonized	0.516404	-0.0118458	1.56271e-05	0.974208
USP15	IFN_UP	DLL4 antagonized	0.6029	0.294788	1.56271e-05	0.210382
SYNE2	IFN_UP	DLL4 antagonized	0.729933	0.0901506	1.57846e-05	0.805661
HSP90AA1	IFN_UP	DLL4 antagonized	0.28818	0.21492	1.69964e-05	0.084152
CXCL11	IFN_UP	DLL4 antagonized	5.96829	4.34921	1.82617e-05	0.00390505
ZNF367	IFN_UP	DLL4 antagonized	0.74442	0.344438	2.06189e-05	0.113628
RAB10	IFN_UP	DLL4 antagonized	0.359934	0.276529	2.15744e-05	0.0536471
WDFY1	IFN_UP	DLL4 antagonized	0.650795	0.280454	2.80698e-05	0.277109
BDKRB2	IFN_UP	DLL4 antagonized	0.954917	-0.0474123	2.9175e-05	0.915015
IL32	IFN_UP	DLL4 antagonized	3.80829	3.18651	3.16799e-05	0.0021762
NT5E	IFN_UP	DLL4 antagonized	0.336255	-0.183568	3.2009e-05	0.303972
MSH2	IFN_UP	DLL4 antagonized	0.710397	0.285799	3.38414e-05	0.255637
S100A6	IFN_UP	DLL4 antagonized	0.281184	0.155304	3.38414e-05	0.312778
FZD1	IFN_UP	DLL4 antagonized	0.728512	-0.284993	3.47022e-05	0.374305
TRIM38	IFN_UP	DLL4 antagonized	0.601001	0.548943	3.69522e-05	0.00201195
TXN	IFN_UP	DLL4 antagonized	0.487862	0.0468157	3.69522e-05	0.876455
WASHC4	IFN_UP	DLL4 antagonized	0.494224	0.371432	4.21545e-05	0.0427765
MME	IFN_UP	DLL4 antagonized	0.88707	0.692883	4.33694e-05	0.00815637
PRRG4	IFN_UP	DLL4 antagonized	3.15404	2.47023	4.42595e-05	0.00453218
MCM2	IFN_UP	DLL4 antagonized	0.74801	0.624246	5.24181e-05	0.00544373
VRK2	IFN_UP	DLL4 antagonized	0.775607	0.528595	5.46833e-05	0.0189077
TRAFD1	IFN_UP	DLL4 antagonized	0.888973	0.52522	7.79965e-05	0.097818
OGFR	IFN_UP	DLL4 antagonized	0.986365	0.806645	0.000117553	0.00408362
CAMK2N1	IFN_UP	DLL4 antagonized	1.3968	1.31343	0.000118921	0.000823165
MCM6	IFN_UP	DLL4 antagonized	0.582733	0.221167	0.000131281	0.390959
ENY2	IFN_UP	DLL4 antagonized	0.41123	0.360057	0.000135448	0.0203116
SRGN	IFN_UP	DLL4 antagonized	0.436227	-0.0396921	0.000135448	0.888877
PARP12	IFN_UP	DLL4 antagonized	1.17825	1.15959	0.000135525	0.000829264
SMURF2	IFN_UP	DLL4 antagonized	0.373467	0.0473619	0.000137707	0.873595
CCL13	IFN_UP	DLL4 antagonized	3.51745	2.27635	0.00013908	0.0213809
LPIN1	IFN_UP	DLL4 antagonized	0.670744	-0.024238	0.000150662	0.956747
TRIM26	IFN_UP	DLL4 antagonized	0.779985	0.49664	0.000153581	0.0769062
GLRX	IFN_UP	DLL4 antagonized	0.73246	-0.228398	0.000160383	0.450833
EMP2	IFN_UP	DLL4 antagonized	0.425095	0.288903	0.000167652	0.103385
MR1	IFN_UP	DLL4 antagonized	0.815243	0.30717	0.000175176	0.298268
BRCA2	IFN_UP	DLL4 antagonized	0.629645	0.0215156	0.000177246	0.953476
HMGB2	IFN_UP	DLL4 antagonized	0.432074	-0.131856	0.000177246	0.55992
MYD88	IFN_UP	DLL4 antagonized	0.912115	0.655789	0.000180213	0.0296192
ITGB8	IFN_UP	DLL4 antagonized	0.509141	-1.704	0.00018145	2.82077e-18
JADE2	IFN_UP	DLL4 antagonized	0.777781	-0.230435	0.000185023	0.484049
CARD16	IFN_UP	DLL4 antagonized	3.50172	1.81115	0.000215365	0.0482603
FBXO5	IFN_UP	DLL4 antagonized	0.688047	0.291224	0.000216732	0.316809
PTN	IFN_UP	DLL4 antagonized	1.19322	0.248689	0.00027957	0.48553
SGCB	IFN_UP	DLL4 antagonized	0.41493	0.337231	0.00027957	0.0353639
GBP7	IFN_UP	DLL4 antagonized	5.20044	4.94477	0.000317145	0.00074345
SCARNA22	IFN_UP	DLL4 antagonized	0.674679	-0.367707	0.000317145	0.239398
S100A4	IFN_UP	DLL4 antagonized	0.379678	0.299211	0.000341465	0.0836937
APOBEC3G	IFN_UP	DLL4 antagonized	1.82205	1.35682	0.000341527	0.0128211
CENPU	IFN_UP	DLL4 antagonized	0.555896	-0.0122678	0.000345935	0.974208
KAT2B	IFN_UP	DLL4 antagonized	0.88907	0.171045	0.000372499	0.646623
CLIC2	IFN_UP	DLL4 antagonized	1.55788	1.49472	0.000380785	0.00195582
APOBEC3C	IFN_UP	DLL4 antagonized	0.581696	0.173447	0.000380785	0.528407
PSTPIP2	IFN_UP	DLL4 antagonized	1.25296	0.596757	0.000411406	0.124973
TJP1	IFN_UP	DLL4 antagonized	0.450286	0.215779	0.000413112	0.280406
SOS1	IFN_UP	DLL4 antagonized	0.453388	0.336984	0.000446746	0.0941477
ZFP36L2	IFN_UP	DLL4 antagonized	0.366672	0.243247	0.000446951	0.158456
RMDN3	IFN_UP	DLL4 antagonized	0.58222	0.432262	0.000524781	0.0435562
HMGN3	IFN_UP	DLL4 antagonized	0.549832	0.331705	0.000537319	0.145734
RNF19B	IFN_UP	DLL4 antagonized	1.25262	0.0829532	0.000548954	0.840905
EPHA7	IFN_UP	DLL4 antagonized	2.91531	0.0322269	0.000566556
ZFP36	IFN_UP	DLL4 antagonized	0.854739	-0.264583	0.000568197	0.458837
BRCA1	IFN_UP	DLL4 antagonized	0.699066	0.245047	0.00057651	0.322524
CLIC3	IFN_UP	DLL4 antagonized	1.37745	-0.0645084	0.00058204	0.862279
LYPD5	IFN_UP	DLL4 antagonized	6.13736	4.94555	0.000590214
ESCO2	IFN_UP	DLL4 antagonized	0.664311	-0.00798216	0.000641153	0.984996
CENPX	IFN_UP	DLL4 antagonized	0.707614	0.135653	0.000676135	0.709259
WDR76	IFN_UP	DLL4 antagonized	0.735605	0.664281	0.000679179	0.00601935
DESI1	IFN_UP	DLL4 antagonized	0.641572	0.631816	0.000741349	0.00369912
MSH6	IFN_UP	DLL4 antagonized	0.526762	0.363054	0.000745292	0.0852456
C1orf21	IFN_UP	DLL4 antagonized	0.551828	0.0702561	0.000745664	0.84492
RAD51AP1	IFN_UP	DLL4 antagonized	0.612899	0.388708	0.000747702	0.114417
UHMK1	IFN_UP	DLL4 antagonized	0.422005	0.0466583	0.000749921	0.882516
EZH2	IFN_UP	DLL4 antagonized	0.479609	0.300254	0.000749983	0.219627
MMD	IFN_UP	DLL4 antagonized	0.815336	0.571167	0.000803217	0.0541262
ANKRD33B	IFN_UP	DLL4 antagonized	1.20863	0.527375	0.00085632	0.16041
ETS2	IFN_UP	DLL4 antagonized	0.541118	0.19217	0.000858545	0.513425
DTL	IFN_UP	DLL4 antagonized	0.587211	0.283989	0.000927559	0.23842
S1PR3	IFN_UP	DLL4 antagonized	0.94907	0.907684	0.000927559	0.00544959
PSMA2	IFN_UP	DLL4 antagonized	0.614268	0.12781	0.000956521	0.739184
NUP62	IFN_UP	DLL4 antagonized	0.487482	0.055855	0.000971595	0.87295
SMAD6	IFN_UP	DLL4 antagonized	0.430688	-0.511622	0.000979095	0.00629034
LBH	IFN_UP	DLL4 antagonized	0.444518	0.0943338	0.000996544	0.725486
HLA-DQA1	IFN_UP	DLL4 antagonized	3.74312	1.95302	0.00108687
IRF9	IFN_UP	DLL4 antagonized	1.23203	0.628031	0.00108849	0.126412
TSPO	IFN_UP	DLL4 antagonized	0.374776	0.299965	0.00114575	0.111072
PXYLP1	IFN_UP	DLL4 antagonized	0.977852	0.47241	0.00117217	0.166657
PTGIS	IFN_UP	DLL4 antagonized	0.354512	-1.33127	0.00129028	2.01006e-14
TMSB10	IFN_UP	DLL4 antagonized	0.283337	0.0981395	0.00134521	0.58848
ITPK1	IFN_UP	DLL4 antagonized	0.961297	0.335128	0.00139198	0.334602
LXN	IFN_UP	DLL4 antagonized	0.613274	-0.421578	0.00156321	0.101865
TRIM14	IFN_UP	DLL4 antagonized	1.56802	1.05564	0.00164119	0.0405992
RHBDF2	IFN_UP	DLL4 antagonized	1.13386	0.917451	0.00168812	0.0225323
FGL2	IFN_UP	DLL4 antagonized	0.463997	-1.26247	0.00175004	2.79345e-09
SP140L	IFN_UP	DLL4 antagonized	0.82365	0.542932	0.00186853	0.092116
PLPP1	IFN_UP	DLL4 antagonized	0.438082	-0.0598362	0.00189496	0.856057
JUN	IFN_UP	DLL4 antagonized	0.395486	0.376453	0.00197743	0.0199176
MRPS6	IFN_UP	DLL4 antagonized	0.357631	-0.284793	0.00211593	0.14443
TCF19	IFN_UP	DLL4 antagonized	0.661184	0.655606	0.00218867	0.00870141
ANXA1	IFN_UP	DLL4 antagonized	0.285809	-0.0978801	0.0022015	0.607442
ART3	IFN_UP	DLL4 antagonized	5.61278	5.07976	0.00227028
AGTRAP	IFN_UP	DLL4 antagonized	1.00221	0.510654	0.00230346	0.168353
HSD3B7	IFN_UP	DLL4 antagonized	0.542889	0.137078	0.00233033	0.665643
TRAM1	IFN_UP	DLL4 antagonized	0.278369	0.0788253	0.00238818	0.723864
AGPAT3	IFN_UP	DLL4 antagonized	0.490801	0.389532	0.00248101	0.0743464
HOXC-AS2	IFN_UP	DLL4 antagonized	2.64913	2.61059	0.00276213	0.00383487
LAMA4	IFN_UP	DLL4 antagonized	0.33962	0.275029	0.00302632	0.0714708
HDAC1	IFN_UP	DLL4 antagonized	0.590728	0.161624	0.00312117	0.626994
CMAHP	IFN_UP	DLL4 antagonized	0.884178	0.41731	0.00312968	0.208173
RET	IFN_UP	DLL4 antagonized	2.4498	0.0333423	0.00313308
RBPMS	IFN_UP	DLL4 antagonized	0.48375	0.231128	0.00343054	0.332699
BRIP1	IFN_UP	DLL4 antagonized	0.617442	0.102749	0.00353738	0.780856
KANK2	IFN_UP	DLL4 antagonized	0.343098	0.13937	0.00379447	0.512114
DEK	IFN_UP	DLL4 antagonized	0.256014	-0.0237502	0.0039461	0.925987
BTC	IFN_UP	DLL4 antagonized	1.5883	0.159738	0.00399503	0.595821
CLDN23	IFN_UP	DLL4 antagonized	2.04875	0.083209	0.00402476
CIAO2A	IFN_UP	DLL4 antagonized	0.457071	0.350419	0.00403203	0.0941104
SLC12A7	IFN_UP	DLL4 antagonized	1.22244	1.07521	0.00405715	0.0168533
GMNN	IFN_UP	DLL4 antagonized	0.471707	0.129318	0.00407277	0.676281
HSPB11	IFN_UP	DLL4 antagonized	0.481429	0.339293	0.00423208	0.111159
RMI2	IFN_UP	DLL4 antagonized	0.914826	0.871564	0.00423533	0.0112549
PAIP2	IFN_UP	DLL4 antagonized	0.471873	-0.102183	0.00440957	0.760296
CXCL10	IFN_UP	DLL4 antagonized	3.41505	0.291479	0.00455782
MLKL	IFN_UP	DLL4 antagonized	1.25719	0.92194	0.00500949	0.0448493
PDP1	IFN_UP	DLL4 antagonized	0.462677	0.39493	0.00522418	0.0477268
SLC25A22	IFN_UP	DLL4 antagonized	1.34485	0.769112	0.00524715	0.0890115
RALB	IFN_UP	DLL4 antagonized	0.431861	0.194595	0.00561123	0.424301
TANK	IFN_UP	DLL4 antagonized	0.497293	0.33552	0.00575913	0.13774
IGFBP4	IFN_UP	DLL4 antagonized	0.332561	0.164054	0.00580435	0.411341
C3orf14	IFN_UP	DLL4 antagonized	0.608972	0.200151	0.0064086	0.550248
TMEM158	IFN_UP	DLL4 antagonized	0.502275	-0.474371	0.00660078	0.0716685
POGLUT3	IFN_UP	DLL4 antagonized	0.467809	-0.171911	0.00693424	0.536773
GRAMD2B	IFN_UP	DLL4 antagonized	0.508953	0.387272	0.00700909	0.110266
CIR1	IFN_UP	DLL4 antagonized	0.399575	0.163587	0.00780201	0.518931
MCMBP	IFN_UP	DLL4 antagonized	0.534032	0.343806	0.00792875	0.146588
CDCA7L	IFN_UP	DLL4 antagonized	0.585674	0.226223	0.00809906	0.476944
ARID5B	IFN_UP	DLL4 antagonized	0.248758	-0.00216511	0.00813522	0.994325
PLXNC1	IFN_UP	DLL4 antagonized	0.743187	0.631362	0.00828872	0.0467444
USP1	IFN_UP	DLL4 antagonized	0.261972	0.21377	0.00857393	0.251516
FRAS1	IFN_UP	DLL4 antagonized	2.19646	0.100717	0.00883643
EPHA4	IFN_UP	DLL4 antagonized	0.680148	-0.76352	0.0091233	0.0448159
CNTLN	IFN_UP	DLL4 antagonized	0.404778	0.00936617	0.00914622	0.981605
SLC25A30	IFN_UP	DLL4 antagonized	0.711024	0.304726	0.00922266	0.390798
WEE1	IFN_UP	DLL4 antagonized	0.421514	0.246242	0.00923693	0.29502
HSBP1L1	IFN_UP	DLL4 antagonized	1.28017	0.00331362	0.00934835	0.996707
MUC1	IFN_UP	DLL4 antagonized	0.981817	0.221323	0.00955428	0.536773
CCDC50	IFN_UP	DLL4 antagonized	0.305899	0.302513	0.00967711	0.0845072
ARHGAP29	IFN_UP	DLL4 antagonized	0.332911	-0.305367	0.00986416	0.109601
ALPK1	IFN_UP	DLL4 antagonized	0.73822	0.664619	0.0105892	0.0329322
ARL6IP6	IFN_UP	DLL4 antagonized	0.502304	-0.011443	0.0109887	0.979008
VEGFC	IFN_UP	DLL4 antagonized	0.395201	-0.720293	0.0110559	0.000149894
LGI4	IFN_UP	DLL4 antagonized	1.66341	1.28811	0.0115323	0.0425295
ADH5	IFN_UP	DLL4 antagonized	0.309119	0.210736	0.0117873	0.28978
CASP8AP2	IFN_UP	DLL4 antagonized	0.419755	0.0199533	0.0120531	0.960762
RIPOR2	IFN_UP	DLL4 antagonized	0.906812	0.542637	0.0122163	0.153022
TAPBPL	IFN_UP	DLL4 antagonized	1.29411	0.882284	0.0125345	0.0567029
CCNE2	IFN_UP	DLL4 antagonized	0.774031	0.635276	0.012691	0.0621489
AK4	IFN_UP	DLL4 antagonized	0.464298	0.368193	0.013083	0.115486
POLE2	IFN_UP	DLL4 antagonized	0.880053	0.324734	0.0137127	0.361647
TGFBR2	IFN_UP	DLL4 antagonized	0.3507	-0.22807	0.0137867	0.338816
SLFN13	IFN_UP	DLL4 antagonized	3.86566	0.0301448	0.0137991
ACSL4	IFN_UP	DLL4 antagonized	0.308144	0.261762	0.0138694	0.153611
CDC6	IFN_UP	DLL4 antagonized	0.46304	0.185314	0.0141182	0.53356
ATP8B1	IFN_UP	DLL4 antagonized	0.357143	-0.501788	0.0144396	0.00837879
MMS22L	IFN_UP	DLL4 antagonized	0.547304	0.143657	0.0144396	0.672731
SOD1	IFN_UP	DLL4 antagonized	0.290392	0.153183	0.0145373	0.388189
PARP8	IFN_UP	DLL4 antagonized	1.06396	0.487929	0.0152106	0.200804
C3orf38	IFN_UP	DLL4 antagonized	0.583667	0.385553	0.0152274	0.199923
STAT3	IFN_UP	DLL4 antagonized	0.391947	0.00795452	0.0153231	0.984812
TPM3	IFN_UP	DLL4 antagonized	0.270192	0.121404	0.0153768	0.557502
PSMG2	IFN_UP	DLL4 antagonized	0.411454	0.136184	0.0158475	0.632483
TRIM25	IFN_UP	DLL4 antagonized	0.405203	0.15858	0.0160904	0.564567
WDHD1	IFN_UP	DLL4 antagonized	0.481305	0.0681214	0.0162015	0.856558
BLVRA	IFN_UP	DLL4 antagonized	0.583934	0.492359	0.0164595	0.0855849
MBP	IFN_UP	DLL4 antagonized	0.557111	0.473929	0.0165657	0.0731969
UBA6	IFN_UP	DLL4 antagonized	0.349663	0.31006	0.0168558	0.102354
TYMSOS	IFN_UP	DLL4 antagonized	1.14315	0.12963	0.0168558	0.695851
SCARNA18	IFN_UP	DLL4 antagonized	1.14943	-0.0114017	0.017007	0.977487
APOBEC3F	IFN_UP	DLL4 antagonized	1.10049	0.555789	0.0170663	0.163386
SVEP1	IFN_UP	DLL4 antagonized	0.518203	0.193303	0.0177465	0.537127
C1RL	IFN_UP	DLL4 antagonized	0.550138	0.0623905	0.0180141	0.880266
TMEM106C	IFN_UP	DLL4 antagonized	0.458205	-0.535764	0.018512	0.0363192
FAM111A-DT	IFN_UP	DLL4 antagonized	0.714285	0.145001	0.018512	0.708404
ARNTL2	IFN_UP	DLL4 antagonized	0.492808	-0.107528	0.0189739	0.774827
TLR4	IFN_UP	DLL4 antagonized	0.626609	0.296033	0.0189739	0.354173
AC093535.2	IFN_UP	DLL4 antagonized	0.609464	0.229377	0.0189739	0.491394
FBXO6	IFN_UP	DLL4 antagonized	2.10993	0.168059	0.0190964
GSAP	IFN_UP	DLL4 antagonized	0.92722	0.289686	0.0204878	0.407129
STX17	IFN_UP	DLL4 antagonized	0.483335	0.361459	0.0205745	0.164972
DGLUCY	IFN_UP	DLL4 antagonized	0.77789	0.513953	0.0214734	0.142071
EIF4E3	IFN_UP	DLL4 antagonized	0.939029	0.37012	0.0214734	0.304912
RSPO3	IFN_UP	DLL4 antagonized	0.505804	-0.0250455	0.0220698	0.956159
MCM5	IFN_UP	DLL4 antagonized	0.621407	0.355765	0.0220773	0.253314
MDK	IFN_UP	DLL4 antagonized	0.886817	0.315119	0.0221437	0.374883
MLLT3	IFN_UP	DLL4 antagonized	0.708239	0.395219	0.0225664	0.252324
ZDHHC6	IFN_UP	DLL4 antagonized	0.473444	0.260871	0.0226595	0.341972
CTSB	IFN_UP	DLL4 antagonized	0.216735	0.146463	0.0230416	0.42694
NSMCE4A	IFN_UP	DLL4 antagonized	0.575517	0.122934	0.0230656	0.747976
TMEM123	IFN_UP	DLL4 antagonized	0.270773	0.155659	0.0231268	0.493976
CEP162	IFN_UP	DLL4 antagonized	0.474219	-0.155112	0.0232752	0.639224
ANKRD44	IFN_UP	DLL4 antagonized	0.670689	0.0494064	0.0236524	0.91422
FN3KRP	IFN_UP	DLL4 antagonized	0.626821	0.374353	0.0238731	0.253233
RFC1	IFN_UP	DLL4 antagonized	0.317105	0.194959	0.025062	0.316247
AK3	IFN_UP	DLL4 antagonized	0.3258	0.175262	0.025376	0.42861
RAB20	IFN_UP	DLL4 antagonized	2.50566	0.224444	0.0264691
MYO6	IFN_UP	DLL4 antagonized	0.332813	0.0879516	0.0264691	0.766377
RFC3	IFN_UP	DLL4 antagonized	0.419165	0.401141	0.0277021	0.0643511
CAMK1D	IFN_UP	DLL4 antagonized	0.306398	-0.752411	0.0278877	2.52818e-05
ZNF703	IFN_UP	DLL4 antagonized	0.517345	0.406856	0.0278877	0.124835
SUMO2	IFN_UP	DLL4 antagonized	0.401052	0.319985	0.0279612	0.183655
PREP	IFN_UP	DLL4 antagonized	0.470956	0.225846	0.0290467	0.452886
MEX3D	IFN_UP	DLL4 antagonized	0.337178	0.042813	0.0298416	0.895273
ACER3	IFN_UP	DLL4 antagonized	0.478023	0.172162	0.0299086	0.594571
VSIR	IFN_UP	DLL4 antagonized	0.531285	0.0473368	0.0299256	0.913979
ELK4	IFN_UP	DLL4 antagonized	0.339696	0.145317	0.0308087	0.551932
HEG1	IFN_UP	DLL4 antagonized	0.195222	0.150808	0.0310871	0.341118
AC016831.1	IFN_UP	DLL4 antagonized	0.889751	0.0995624	0.0316672	0.799541
STEAP1	IFN_UP	DLL4 antagonized	0.614779	0.406772	0.0319582	0.191322
ADGRE5	IFN_UP	DLL4 antagonized	0.44943	0.374695	0.0325195	0.180739
XIRP1	IFN_UP	DLL4 antagonized	3.09182	0.309133	0.0328855
ADAMTSL3	IFN_UP	DLL4 antagonized	0.933836	0.103331	0.0332723	0.784928
COQ8A	IFN_UP	DLL4 antagonized	1.08556	0.884851	0.0338949	0.0701186
OTUD4	IFN_UP	DLL4 antagonized	0.450564	0.45039	0.0339306	0.066489
LPIN2	IFN_UP	DLL4 antagonized	0.416931	0.22837	0.0341559	0.417183
GALT	IFN_UP	DLL4 antagonized	0.69004	0.219658	0.0351502	0.540262
POLD3	IFN_UP	DLL4 antagonized	0.462651	0.227557	0.0353855	0.458143
MVP	IFN_UP	DLL4 antagonized	0.363554	0.276013	0.0361257	0.20536
MITF	IFN_UP	DLL4 antagonized	0.550586	-0.187538	0.0362137	0.593972
NECAP2	IFN_UP	DLL4 antagonized	0.454865	0.443865	0.0362197	0.0923283
AP1M1	IFN_UP	DLL4 antagonized	0.454272	0.390657	0.0365383	0.121579
NUP54	IFN_UP	DLL4 antagonized	0.450725	0.0945743	0.0372315	0.80179
NTRK3	IFN_UP	DLL4 antagonized	1.65802	-0.0292287	0.037313
PTENP1	IFN_UP	DLL4 antagonized	1.80945	0.0101777	0.0380044
LINC01358	IFN_UP	DLL4 antagonized	2.2869	0.224698	0.039164
CCNE1	IFN_UP	DLL4 antagonized	0.831904	0.497364	0.0395995	0.187509
GTPBP1	IFN_UP	DLL4 antagonized	0.666642	0.615269	0.0397114	0.0853205
SZRD1	IFN_UP	DLL4 antagonized	0.419892	-0.086459	0.0402396	0.817812
FMNL1	IFN_UP	DLL4 antagonized	1.59239	-0.0498838	0.0415596
SRSF4	IFN_UP	DLL4 antagonized	0.314263	0.205495	0.0422935	0.33658
CCL8	IFN_UP	DLL4 antagonized	2.55895	2.40677	0.0424296
PRRT2	IFN_UP	DLL4 antagonized	1.14179	0.154502	0.0431143	0.626994
BDKRB1	IFN_UP	DLL4 antagonized	0.742745	-0.0697447	0.0442307	0.866571
E2F8	IFN_UP	DLL4 antagonized	0.697314	0.543681	0.0445642	0.130856
SOCS1	IFN_UP	DLL4 antagonized	1.60342	1.29984	0.044748	0.0579838
MT1E	IFN_UP	DLL4 antagonized	0.438617	-0.372756	0.0453982	0.153112
SAP30	IFN_UP	DLL4 antagonized	0.471953	0.274509	0.0458045	0.396947
DNAJC1	IFN_UP	DLL4 antagonized	0.268205	0.170444	0.0458961	0.424325
CPEB3	IFN_UP	DLL4 antagonized	0.842814	0.0786161	0.0464629	0.845792
NR2F1	IFN_UP	DLL4 antagonized	0.560281	0.254273	0.0464629	0.435369
H6PD	IFN_UP	DLL4 antagonized	0.411356	0.00183273	0.0468653	0.997459
MST1P2	IFN_UP	DLL4 antagonized	2.6548	0.0391387	0.0468667
RIOK3	IFN_UP	DLL4 antagonized	0.323803	0.183247	0.0469966	0.447816
RIF1	IFN_UP	DLL4 antagonized	0.2472	0.0124137	0.0477726	0.969649
SLC25A12	IFN_UP	DLL4 antagonized	0.73222	0.229485	0.04778	0.525305
CBR3	IFN_UP	DLL4 antagonized	0.495393	-0.111273	0.0486109	0.768543
STAT1	IFN_UP	DLL4 enhanced	2.68601	2.91379	0	5.88065e-186
WARS1	IFN_UP	DLL4 enhanced	3.31841	3.33175	0	3.68859e-220
IFIT3	IFN_UP	DLL4 enhanced	4.03628	4.09829	5.87873e-297	1.53789e-132
APOL6	IFN_UP	DLL4 enhanced	2.89914	3.04366	1.39643e-281	3.77003e-175
IRF1	IFN_UP	DLL4 enhanced	4.38677	4.42443	7.86644e-233	7.61695e-159
PSMB9	IFN_UP	DLL4 enhanced	4.30269	4.51918	5.43523e-212	8.04364e-145
EPSTI1	IFN_UP	DLL4 enhanced	4.297	4.5929	8.34351e-147	2.25716e-126
XAF1	IFN_UP	DLL4 enhanced	2.55874	2.60928	1.68008e-130	4.97093e-55
DTX3L	IFN_UP	DLL4 enhanced	2.38252	2.42491	7.14564e-120	6.34893e-61
TAP2	IFN_UP	DLL4 enhanced	2.6947	2.88469	3.62884e-113	9.11709e-89
HLA-DRA	IFN_UP	DLL4 enhanced	6.72457	7.02409	2.63548e-95	7.3465e-88
HLA-C	IFN_UP	DLL4 enhanced	1.79048	1.85828	1.40638e-76	9.50066e-48
IRF1-AS1	IFN_UP	DLL4 enhanced	2.17653	2.56916	2.98731e-62	4.38729e-53
TNFSF13B	IFN_UP	DLL4 enhanced	4.24071	4.32787	1.4611e-59	3.52185e-51
IFITM3	IFN_UP	DLL4 enhanced	1.30929	1.41151	3.50122e-56	2.7433e-19
APOL3	IFN_UP	DLL4 enhanced	4.08107	4.29918	1.17257e-54	2.13861e-49
HLA-A	IFN_UP	DLL4 enhanced	1.36978	1.39499	7.09903e-52	1.60256e-30
STAT2	IFN_UP	DLL4 enhanced	1.62914	2.02768	7.62621e-49	2.95789e-35
PSMB8	IFN_UP	DLL4 enhanced	2.56908	2.58699	6.0868e-45	2.90772e-24
IL15RA	IFN_UP	DLL4 enhanced	3.84381	4.05959	1.41758e-37	6.66908e-37
C1R	IFN_UP	DLL4 enhanced	1.01462	1.07952	8.04337e-36	2.09026e-22
PSMA4	IFN_UP	DLL4 enhanced	1.24587	1.38458	1.89124e-33	1.02801e-28
TRIM69	IFN_UP	DLL4 enhanced	2.47567	2.85717	2.18657e-33	3.10068e-38
POMP	IFN_UP	DLL4 enhanced	1.04634	1.1498	4.20106e-32	1.41154e-17
VAMP5	IFN_UP	DLL4 enhanced	2.28858	2.6275	7.54479e-32	2.2574e-26
IFI35	IFN_UP	DLL4 enhanced	3.15265	3.15315	1.57212e-29	1.91432e-23
CMPK2	IFN_UP	DLL4 enhanced	5.09458	5.20376	1.7394e-29	1.79461e-27
C1S	IFN_UP	DLL4 enhanced	0.987397	1.38158	2.34381e-28	5.65175e-17
TLR3	IFN_UP	DLL4 enhanced	2.69974	2.70613	7.29379e-28	4.06754e-22
OAS2	IFN_UP	DLL4 enhanced	3.86376	4.06511	8.23843e-28	7.17141e-29
GCH1	IFN_UP	DLL4 enhanced	3.47159	4.50231	1.69471e-27	3.7894e-46
SLC15A3	IFN_UP	DLL4 enhanced	2.73176	3.04305	2.14813e-27	1.80455e-29
BST2	IFN_UP	DLL4 enhanced	3.6194	3.87249	8.83298e-26	8.64375e-30
JAK2	IFN_UP	DLL4 enhanced	1.37976	1.70808	1.19769e-24	2.31182e-24
SERPING1	IFN_UP	DLL4 enhanced	1.25096	1.48339	2.30331e-24	4.13188e-20
PMAIP1	IFN_UP	DLL4 enhanced	1.66875	2.19907	5.09149e-24	3.59664e-29
CTSO	IFN_UP	DLL4 enhanced	1.38951	1.60207	5.90265e-24	8.06502e-23
ISG15	IFN_UP	DLL4 enhanced	2.77626	3.1857	1.41311e-23	1.86691e-29
GBP1P1	IFN_UP	DLL4 enhanced	7.63899	7.87995	1.67795e-23	4.75633e-24
LIMA1	IFN_UP	DLL4 enhanced	0.560743	0.587914	9.36714e-20	1.12374e-07
HLA-DMA	IFN_UP	DLL4 enhanced	4.83944	5.10081	2.0977e-19	4.3362e-19
ADAR	IFN_UP	DLL4 enhanced	1.03622	1.03975	3.68681e-19	2.07092e-11
NLRC5	IFN_UP	DLL4 enhanced	2.26242	2.58116	8.37121e-19	1.20616e-22
GJD3	IFN_UP	DLL4 enhanced	3.57082	3.64031	1.14349e-18	7.16014e-17
CD40	IFN_UP	DLL4 enhanced	2.361	2.60059	8.53154e-18	4.92119e-20
RBCK1	IFN_UP	DLL4 enhanced	1.01587	1.33071	3.40347e-16	1.80935e-16
LGALS3BP	IFN_UP	DLL4 enhanced	1.39557	1.51689	2.28489e-12	5.37257e-11
CRYBG1	IFN_UP	DLL4 enhanced	1.42988	1.63583	1.40503e-11	1.88969e-07
CNDP2	IFN_UP	DLL4 enhanced	1.1402	1.2756	1.79827e-11	2.28836e-08
RRM2	IFN_UP	DLL4 enhanced	0.737137	0.880571	2.51772e-11	1.26461e-06
ABI3BP	IFN_UP	DLL4 enhanced	0.578289	0.953056	1.17431e-10	7.3493e-17
TNS3	IFN_UP	DLL4 enhanced	1.3605	2.14143	1.34869e-10	3.1439e-21
STOM	IFN_UP	DLL4 enhanced	0.792328	0.882958	3.2097e-10	5.74909e-08
CD274	IFN_UP	DLL4 enhanced	3.27459	3.78923	3.50783e-10	1.2934e-13
C5orf15	IFN_UP	DLL4 enhanced	0.819851	1.11626	2.15759e-09	2.68514e-12
ENC1	IFN_UP	DLL4 enhanced	1.30969	1.53348	4.57911e-09	2.37161e-08
DNPEP	IFN_UP	DLL4 enhanced	1.13313	1.30313	5.73872e-09	3.44669e-09
GUK1	IFN_UP	DLL4 enhanced	0.679205	0.87288	9.39975e-09	3.85289e-08
RTP4	IFN_UP	DLL4 enhanced	3.62109	3.64229	3.06634e-08	1.1276e-07
TNFSF10	IFN_UP	DLL4 enhanced	4.55539	4.70173	3.35457e-08	1.85652e-08
SAT1	IFN_UP	DLL4 enhanced	0.552071	0.924096	3.35457e-08	1.54193e-12
MOV10	IFN_UP	DLL4 enhanced	1.89515	2.01201	6.32865e-08	6.78187e-08
LAYN	IFN_UP	DLL4 enhanced	0.915568	1.04024	1.0706e-07	9.03902e-08
CYB5A	IFN_UP	DLL4 enhanced	1.30467	1.34264	1.1085e-07	5.14384e-09
KARS1	IFN_UP	DLL4 enhanced	0.597561	0.623497	1.12161e-07	0.000146673
DDX58	IFN_UP	DLL4 enhanced	1.3834	1.69791	1.38748e-07	1.72827e-10
NUDCD1	IFN_UP	DLL4 enhanced	0.851221	0.971568	9.80857e-07	6.29898e-06
HAPLN3	IFN_UP	DLL4 enhanced	1.38419	2.0399	1.03035e-06	1.40213e-13
GSDMD	IFN_UP	DLL4 enhanced	1.44143	1.87593	1.05802e-06	2.05457e-08
DUT	IFN_UP	DLL4 enhanced	0.422311	0.672242	1.30025e-06	2.7914e-08
IL15	IFN_UP	DLL4 enhanced	2.20704	3.07007	2.33517e-06	2.46472e-12
HLA-DRB5	IFN_UP	DLL4 enhanced	5.67546	5.76021	2.47207e-06	1.83503e-06
SLBP	IFN_UP	DLL4 enhanced	0.683541	1.03681	3.11937e-06	1.48078e-08
SCML1	IFN_UP	DLL4 enhanced	0.866857	1.50058	4.42862e-06	2.09042e-14
RCN1	IFN_UP	DLL4 enhanced	0.578458	1.09936	4.92166e-06	5.31359e-10
TMEM109	IFN_UP	DLL4 enhanced	0.546813	0.597071	6.30988e-06	0.000137406
MCM7	IFN_UP	DLL4 enhanced	0.687341	1.01171	9.50406e-06	3.29309e-07
IL1RL1	IFN_UP	DLL4 enhanced	1.85404	2.53132	9.93971e-06	3.59983e-11
SULF1	IFN_UP	DLL4 enhanced	0.366543	0.594102	1.33938e-05	1.87092e-06
SLC44A1	IFN_UP	DLL4 enhanced	0.456122	0.522719	1.37513e-05	0.000437983
DYNLT1	IFN_UP	DLL4 enhanced	0.635862	0.687829	1.56532e-05	4.73292e-05
PIM1	IFN_UP	DLL4 enhanced	0.959451	2.16569	1.79025e-05	3.00933e-25
CALCOCO2	IFN_UP	DLL4 enhanced	0.473426	0.817084	2.02844e-05	6.13803e-08
PDCD1LG2	IFN_UP	DLL4 enhanced	1.3939	1.83498	2.30637e-05	6.93673e-08
PRRX1	IFN_UP	DLL4 enhanced	0.32379	0.592251	2.31914e-05	1.60799e-05
MAX	IFN_UP	DLL4 enhanced	0.487638	0.96563	2.49421e-05	4.74071e-10
NPC2	IFN_UP	DLL4 enhanced	0.575051	0.971278	2.53531e-05	4.64258e-12
MAT2B	IFN_UP	DLL4 enhanced	0.555114	0.60631	2.73016e-05	0.00404863
HK2	IFN_UP	DLL4 enhanced	1.1539	1.83654	2.87531e-05	2.45505e-12
CASP7	IFN_UP	DLL4 enhanced	0.872589	1.46055	3.18237e-05	3.42287e-11
TENT4B	IFN_UP	DLL4 enhanced	0.506103	0.693171	3.69522e-05	9.73341e-06
SHFL	IFN_UP	DLL4 enhanced	1.45041	1.60063	4.24075e-05	1.31873e-05
TMEM179B	IFN_UP	DLL4 enhanced	0.658648	0.981021	4.73164e-05	1.93097e-07
ANKFY1	IFN_UP	DLL4 enhanced	0.517808	0.766567	4.79151e-05	2.43369e-07
ATF3	IFN_UP	DLL4 enhanced	1.76771	2.42844	5.03452e-05	1.62764e-09
IFITM1	IFN_UP	DLL4 enhanced	4.00307	4.29787	7.4154e-05	2.84936e-05
MX2	IFN_UP	DLL4 enhanced	3.89793	4.39622	7.5805e-05	1.16061e-05
CHMP5	IFN_UP	DLL4 enhanced	0.418234	1.27433	8.2357e-05	1.31549e-16
ISG20	IFN_UP	DLL4 enhanced	1.90439	2.00917	8.31911e-05	0.000105746
CCL2	IFN_UP	DLL4 enhanced	0.631997	1.87406	8.79227e-05	1.10559e-29
ZC3HAV1	IFN_UP	DLL4 enhanced	0.404982	0.780095	0.000136304	2.5108e-06
AC083862.2	IFN_UP	DLL4 enhanced	2.01249	2.81518	0.000165496	5.54703e-09
HNRNPF	IFN_UP	DLL4 enhanced	0.485578	0.658524	0.000170002	1.35063e-05
MCL1	IFN_UP	DLL4 enhanced	0.362366	1.07007	0.000191449	1.70687e-17
UBA7	IFN_UP	DLL4 enhanced	1.68237	1.88741	0.000202015	0.000107065
FILIP1L	IFN_UP	DLL4 enhanced	0.691722	0.944894	0.000268462	2.46095e-05
IRF2	IFN_UP	DLL4 enhanced	0.719041	0.783114	0.000288648	0.000577857
CEBPB	IFN_UP	DLL4 enhanced	0.322437	0.53608	0.000294431	0.0115609
MTHFD1	IFN_UP	DLL4 enhanced	0.60826	0.667455	0.00043229	0.000856292
GNG11	IFN_UP	DLL4 enhanced	0.417998	0.483596	0.00045892	0.0022953
RNF114	IFN_UP	DLL4 enhanced	0.675139	0.862013	0.000479875	0.00127343
MICB	IFN_UP	DLL4 enhanced	0.969849	1.2726	0.00049518	1.09091e-05
KLHDC7B	IFN_UP	DLL4 enhanced	2.91019	3.83494	0.000511453	6.63877e-08
A2M	IFN_UP	DLL4 enhanced	2.62949	2.9295	0.000609707	0.000142428
MRAS	IFN_UP	DLL4 enhanced	0.630089	1.08501	0.000758776	4.74144e-08
ADPRS	IFN_UP	DLL4 enhanced	0.833887	1.03903	0.000858545	0.000209929
MELK	IFN_UP	DLL4 enhanced	0.477587	0.713434	0.0010861	2.79057e-05
CNP	IFN_UP	DLL4 enhanced	0.593124	0.798076	0.0010861	0.00384767
SYNPO	IFN_UP	DLL4 enhanced	1.02027	1.25189	0.00114575	0.000118041
KCTD12	IFN_UP	DLL4 enhanced	0.49993	0.878064	0.00115844	7.56513e-07
CMTR1	IFN_UP	DLL4 enhanced	0.871113	0.917683	0.00123404	0.00181226
HCFC1	IFN_UP	DLL4 enhanced	0.403252	0.846697	0.00135423	4.8595e-09
ODF3B	IFN_UP	DLL4 enhanced	2.4587	3.09385	0.00138175	4.38484e-05
RAB31	IFN_UP	DLL4 enhanced	0.35166	0.940071	0.00162683	1.62284e-13
CDK2	IFN_UP	DLL4 enhanced	0.466641	0.659952	0.00186484	7.63041e-05
EIF4A3	IFN_UP	DLL4 enhanced	0.410313	1.16089	0.00186484	6.54963e-15
MYL12A	IFN_UP	DLL4 enhanced	0.287704	0.57047	0.00196194	2.26415e-06
ANGPTL1	IFN_UP	DLL4 enhanced	0.974216	1.08106	0.00196194	0.00123971
SUMO3	IFN_UP	DLL4 enhanced	0.312825	0.561825	0.00197467	3.32473e-05
NOTCH2	IFN_UP	DLL4 enhanced	0.365064	0.453156	0.00199732	0.0135103
SLC30A7	IFN_UP	DLL4 enhanced	0.452439	0.554397	0.00200284	0.00840667
PLK2	IFN_UP	DLL4 enhanced	0.798381	0.956237	0.00209823	0.00165861
RRM1	IFN_UP	DLL4 enhanced	0.248733	0.561065	0.00218249	2.30421e-05
ATP6V1B2	IFN_UP	DLL4 enhanced	0.506096	0.50714	0.00219879	0.00743405
RABGAP1	IFN_UP	DLL4 enhanced	0.464475	0.822162	0.00224009	6.26301e-07
CASP8	IFN_UP	DLL4 enhanced	0.821599	1.17016	0.00243784	6.63128e-05
CX3CL1	IFN_UP	DLL4 enhanced	5.70831	7.94541	0.00244741	1.58055e-06
HLA-DRB6	IFN_UP	DLL4 enhanced	5.50574	5.85767	0.00288224
FEN1	IFN_UP	DLL4 enhanced	0.612318	0.620904	0.00290867	0.0123947
TMEM219	IFN_UP	DLL4 enhanced	0.548003	0.611887	0.00397719	0.00453418
RB1	IFN_UP	DLL4 enhanced	0.552544	0.585649	0.00410445	0.00374428
IFI16	IFN_UP	DLL4 enhanced	0.271351	0.30933	0.00414813	0.0725373
H1-0	IFN_UP	DLL4 enhanced	0.488781	0.569255	0.00445527	0.00410605
PATL1	IFN_UP	DLL4 enhanced	0.540898	1.1235	0.00499018	4.33229e-07
LGALS9	IFN_UP	DLL4 enhanced	4.36128	5.32836	0.00524715	0.000227502
SRSF7	IFN_UP	DLL4 enhanced	0.291855	0.330879	0.00527452	0.0241483
EIF5A	IFN_UP	DLL4 enhanced	0.538808	1.17544	0.00617302	6.95471e-10
PHLDB2	IFN_UP	DLL4 enhanced	0.440191	1.16975	0.00622358	2.44897e-13
PARP3	IFN_UP	DLL4 enhanced	0.446091	0.472313	0.00642169	0.0317265
ADH1B	IFN_UP	DLL4 enhanced	2.23715	2.73166	0.00660078	0.000675827
UHRF1	IFN_UP	DLL4 enhanced	1.14016	1.29697	0.00697083	0.00262156
PRR16	IFN_UP	DLL4 enhanced	0.658596	0.947573	0.00700515	0.00048252
ADAMTS5	IFN_UP	DLL4 enhanced	0.307689	0.501997	0.00749942	0.000114263
CHEK1	IFN_UP	DLL4 enhanced	0.475569	0.526132	0.00773922	0.00840667
DNAJC9	IFN_UP	DLL4 enhanced	0.436559	0.446638	0.0087429	0.0192763
NKX3-1	IFN_UP	DLL4 enhanced	1.00998	1.46061	0.0102545	0.00016975
GPC6	IFN_UP	DLL4 enhanced	0.357888	0.576064	0.0117031	0.000995391
SNX7	IFN_UP	DLL4 enhanced	0.365606	0.62211	0.0120531	0.00018404
TUBA1B	IFN_UP	DLL4 enhanced	0.197295	0.753492	0.0121601	3.37893e-09
TAF5L	IFN_UP	DLL4 enhanced	0.690244	0.866968	0.0153349	0.00309403
ADCY3	IFN_UP	DLL4 enhanced	0.519523	0.819503	0.0165657	0.000402851
PCDH18	IFN_UP	DLL4 enhanced	0.342604	0.420081	0.0179064	0.0287425
DNMT1	IFN_UP	DLL4 enhanced	0.312802	0.329965	0.0188379	0.0915108
CCND3	IFN_UP	DLL4 enhanced	0.503927	0.902941	0.0200682	0.000162787
SPATS2L	IFN_UP	DLL4 enhanced	0.285973	0.310838	0.0204136	0.0527507
AKT1	IFN_UP	DLL4 enhanced	0.561824	0.67169	0.0208224	0.000967537
AC083862.1	IFN_UP	DLL4 enhanced	2.00748	2.56424	0.020859	0.00338804
FAS	IFN_UP	DLL4 enhanced	0.471876	0.727072	0.0212083	0.000919398
CTSC	IFN_UP	DLL4 enhanced	0.727543	2.13831	0.0214734	2.70632e-16
MICALL2	IFN_UP	DLL4 enhanced	0.730218	0.761377	0.0214734	0.0236583
SMCO4	IFN_UP	DLL4 enhanced	1.11786	1.77443	0.0222041	0.000195069
PDE4DIP	IFN_UP	DLL4 enhanced	0.436351	0.567244	0.0231268	0.0071492
KLF6	IFN_UP	DLL4 enhanced	0.306288	0.584908	0.025062	8.88791e-05
CEBPD	IFN_UP	DLL4 enhanced	0.432013	0.452628	0.025062	0.0336107
PYCARD	IFN_UP	DLL4 enhanced	0.811824	1.02932	0.0260722	0.00597362
AIDA	IFN_UP	DLL4 enhanced	0.712259	0.715879	0.0260722	0.029806
REC8	IFN_UP	DLL4 enhanced	1.6107	2.44154	0.0266246	0.000419597
NAGK	IFN_UP	DLL4 enhanced	0.468776	0.74428	0.0267306	0.00052731
N4BP1	IFN_UP	DLL4 enhanced	0.433634	0.439073	0.0270935	0.0715147
L3HYPDH	IFN_UP	DLL4 enhanced	0.536308	1.13718	0.0310934	4.28656e-05
ERO1A	IFN_UP	DLL4 enhanced	0.3089	0.31213	0.0317675	0.110701
QSOX1	IFN_UP	DLL4 enhanced	0.233694	0.602034	0.0337513	4.42684e-05
TRIM5	IFN_UP	DLL4 enhanced	0.702614	1.17431	0.0339136	0.000318293
LY75	IFN_UP	DLL4 enhanced	1.222	1.61819	0.0357579	0.00544959
MSX1	IFN_UP	DLL4 enhanced	0.550533	0.763625	0.0365383	0.00253442
SNRPG	IFN_UP	DLL4 enhanced	0.322592	0.736632	0.0367839	0.000105633
ITGA1	IFN_UP	DLL4 enhanced	0.415534	0.463832	0.0376524	0.0391946
BATF3	IFN_UP	DLL4 enhanced	2.96899	3.13499	0.0380788	0.0226063
SLFN11	IFN_UP	DLL4 enhanced	0.514684	0.525766	0.039262	0.0688036
STMN1	IFN_UP	DLL4 enhanced	0.213439	0.393343	0.0422069	0.0169196
C6orf62	IFN_UP	DLL4 enhanced	0.223446	0.286411	0.0443051	0.0624643
MTATP6P1	IFN_UP	DLL4 enhanced	0.252289	0.481445	0.046227	0.00229311
TYMS	IFN_UP	DLL4 enhanced	0.269095	0.386336	0.0471648	0.00984081
PCLAF	IFN_UP	DLL4 enhanced	0.250441	0.293602	0.047735	0.0658676
ACTN4	IFN_UP	DLL4 enhanced	0.209697	0.609772	0.0480503	1.41317e-06
IL18R1	IFN_UP	DLL4 enhanced	0.80629	1.52487	0.0483336	6.95664e-05
PANX1	IFN_UP	DLL4 enhanced	0.607545	0.748228	0.049007	0.0194614
SLC2A4RG	IFN_UP	DLL4 enhanced	0.303093	0.734231	0.0496133	4.98654e-05
COL1A1	IFN_DOWN	DLL4 antagonized	-0.895944	-0.00839518	7.03596e-53	0.98146
PENK	IFN_DOWN	DLL4 antagonized	-1.05998	-0.565594	1.08193e-36	0.00014839
COL3A1	IFN_DOWN	DLL4 antagonized	-0.696537	-0.0774482	5.05258e-33	0.67551
WNT5A	IFN_DOWN	DLL4 antagonized	-0.834063	-0.0564805	2.48529e-26	0.795277
CCDC80	IFN_DOWN	DLL4 antagonized	-0.575727	-0.282852	1.37785e-25	0.139601
ELN	IFN_DOWN	DLL4 antagonized	-0.683265	-0.075581	1.07242e-24	0.743138
SLC7A11	IFN_DOWN	DLL4 antagonized	-0.873016	0.650159	3.01775e-21	5.99112e-07
POSTN	IFN_DOWN	DLL4 antagonized	-0.494193	0.179871	1.35464e-18	0.182088
ANK3	IFN_DOWN	DLL4 antagonized	-0.940169	-0.445424	1.79729e-18	0.00499107
PAPPA	IFN_DOWN	DLL4 antagonized	-0.697468	0.249508	5.98018e-16	0.165126
THBS1	IFN_DOWN	DLL4 antagonized	-0.640169	0.258568	1.54408e-15	0.073279
GLS	IFN_DOWN	DLL4 antagonized	-0.664616	-0.648983	3.0278e-15	3.26218e-07
PSD3	IFN_DOWN	DLL4 antagonized	-0.697746	-0.420584	1.21343e-14	0.0128155
CCN2	IFN_DOWN	DLL4 antagonized	-0.578964	1.40169	1.67208e-14	2.51919e-25
GDF15	IFN_DOWN	DLL4 antagonized	-0.976797	-0.0152142	2.07658e-14	0.969382
TGFBI	IFN_DOWN	DLL4 antagonized	-0.444627	0.421317	8.70153e-14	0.000425333
ADAM12	IFN_DOWN	DLL4 antagonized	-0.685733	-0.146136	5.13053e-13	0.474223
RFLNB	IFN_DOWN	DLL4 antagonized	-1.08164	-0.665983	1.21151e-12	0.000206423
IER3	IFN_DOWN	DLL4 antagonized	-0.806014	0.255866	2.30379e-12	0.47238
STC2	IFN_DOWN	DLL4 antagonized	-0.460409	0.283765	4.40309e-12	0.135825
SCG2	IFN_DOWN	DLL4 antagonized	-1.2654	0.131085	8.93798e-12	0.704704
TPM1	IFN_DOWN	DLL4 antagonized	-0.45043	-0.126093	3.32524e-11	0.432147
ARL4C	IFN_DOWN	DLL4 antagonized	-0.609429	0.872898	1.40737e-10	1.91224e-10
INHBA	IFN_DOWN	DLL4 antagonized	-0.720905	2.00909	3.08464e-10	4.46024e-66
COL5A1	IFN_DOWN	DLL4 antagonized	-0.431153	0.181833	3.43748e-10	0.240813
SFRP4	IFN_DOWN	DLL4 antagonized	-0.54254	-0.408712	1.80024e-09	0.00760771
COL1A2	IFN_DOWN	DLL4 antagonized	-0.351374	-0.0463863	2.33461e-09	0.864419
EIF1	IFN_DOWN	DLL4 antagonized	-0.372818	-0.0786135	2.44363e-09	0.691589
MAP4K4	IFN_DOWN	DLL4 antagonized	-0.444028	-0.347359	4.65086e-09	0.0477268
SDC2	IFN_DOWN	DLL4 antagonized	-0.760299	0.667147	4.65086e-09	7.81314e-06
PYCR1	IFN_DOWN	DLL4 antagonized	-0.794406	-0.29795	1.35651e-08	0.166413
PXK	IFN_DOWN	DLL4 antagonized	-0.635756	-0.089716	2.96839e-08	0.763813
COL5A2	IFN_DOWN	DLL4 antagonized	-0.417462	0.30938	3.01341e-08	0.013011
CTHRC1	IFN_DOWN	DLL4 antagonized	-0.921635	-0.104411	3.76955e-08	0.730349
MICAL2	IFN_DOWN	DLL4 antagonized	-1.11465	0.137436	5.21809e-08	0.641828
MYO1B	IFN_DOWN	DLL4 antagonized	-0.402884	-0.303032	1.15459e-07	0.0217475
CDH2	IFN_DOWN	DLL4 antagonized	-0.689168	-0.620065	1.44957e-07	0.000160443
HSPA5	IFN_DOWN	DLL4 antagonized	-0.329601	-0.0469299	2.7293e-07	0.863805
SH3PXD2A	IFN_DOWN	DLL4 antagonized	-0.726159	-0.298506	4.82316e-07	0.172739
B4GALT1	IFN_DOWN	DLL4 antagonized	-0.461012	-0.172902	5.01159e-07	0.338368
BCAT1	IFN_DOWN	DLL4 antagonized	-0.404288	-0.165666	5.14429e-07	0.313992
PABPC4	IFN_DOWN	DLL4 antagonized	-0.42423	-0.355105	6.06648e-07	0.032126
CXCL1	IFN_DOWN	DLL4 antagonized	-0.599491	0.70577	7.51822e-07	7.94886e-07
NREP	IFN_DOWN	DLL4 antagonized	-0.4998	1.07234	8.19615e-07	4.89665e-17
UCHL1	IFN_DOWN	DLL4 antagonized	-0.474365	-0.419128	9.78197e-07	0.00803344
CXCL8	IFN_DOWN	DLL4 antagonized	-1.55271	-1.01015	1.19338e-06	0.00227515
MMP14	IFN_DOWN	DLL4 antagonized	-0.524809	-0.517603	1.37604e-06	0.169688
XYLT1	IFN_DOWN	DLL4 antagonized	-0.725849	-0.333009	3.11937e-06	0.113088
DDR2	IFN_DOWN	DLL4 antagonized	-0.390581	-0.202548	3.4321e-06	0.192982
PXDN	IFN_DOWN	DLL4 antagonized	-0.378841	0.17077	5.10869e-06	0.344703
CIRBP	IFN_DOWN	DLL4 antagonized	-0.514305	-0.021898	6.03109e-06	0.953531
FKBP14	IFN_DOWN	DLL4 antagonized	-0.555279	-0.467434	6.84262e-06	0.00464625
SESN2	IFN_DOWN	DLL4 antagonized	-0.598381	0.185842	6.96842e-06	0.45298
SLC38A1	IFN_DOWN	DLL4 antagonized	-0.572137	-0.254085	7.40947e-06	0.158559
EIF3A	IFN_DOWN	DLL4 antagonized	-0.357645	-0.11597	7.53184e-06	0.511481
SLC7A5	IFN_DOWN	DLL4 antagonized	-0.704891	-0.244186	7.70572e-06	0.361244
SPARC	IFN_DOWN	DLL4 antagonized	-0.305596	0.664017	8.42437e-06	6.02119e-09
COL5A3	IFN_DOWN	DLL4 antagonized	-0.804891	1.6735	1.49823e-05	1.13952e-22
IGFBP3	IFN_DOWN	DLL4 antagonized	-0.308601	-0.292996	1.49823e-05	0.073279
CERK	IFN_DOWN	DLL4 antagonized	-0.991451	-0.614859	1.82289e-05	0.0226329
MEF2A	IFN_DOWN	DLL4 antagonized	-0.48031	-0.346746	1.94261e-05	0.0323608
PAPPA2	IFN_DOWN	DLL4 antagonized	-1.23542	-0.589691	2.16096e-05	0.0595108
IRX3	IFN_DOWN	DLL4 antagonized	-0.484068	-0.0512106	2.19349e-05	0.856558
ITGA11	IFN_DOWN	DLL4 antagonized	-0.463958	0.120889	3.01004e-05	0.574405
PTPN11	IFN_DOWN	DLL4 antagonized	-0.503816	-0.407705	4.1238e-05	0.00966962
PGM2L1	IFN_DOWN	DLL4 antagonized	-0.802149	-0.548434	7.54775e-05	0.0254139
ATF4	IFN_DOWN	DLL4 antagonized	-0.340283	-0.0953904	0.000107151	0.747714
SUMF1	IFN_DOWN	DLL4 antagonized	-0.589524	-0.462022	0.000169948	0.020441
THBS2	IFN_DOWN	DLL4 antagonized	-0.39282	-0.00635702	0.00017413	0.984812
PPP3CB	IFN_DOWN	DLL4 antagonized	-0.463975	-0.110601	0.000183629	0.646232
FNDC3B	IFN_DOWN	DLL4 antagonized	-0.363946	-0.0207158	0.000184219	0.941006
FAM102A	IFN_DOWN	DLL4 antagonized	-0.629566	-0.286483	0.000189003	0.193876
COL14A1	IFN_DOWN	DLL4 antagonized	-0.695788	-0.186774	0.00020026	0.493506
KIF1C	IFN_DOWN	DLL4 antagonized	-0.391648	-0.275265	0.000205936	0.0869463
SRPRB	IFN_DOWN	DLL4 antagonized	-0.49762	0.367416	0.000225059	0.0882346
SCRG1	IFN_DOWN	DLL4 antagonized	-0.629493	-0.522377	0.000236675	0.00795544
DSP	IFN_DOWN	DLL4 antagonized	-0.491191	0.263836	0.00024633	0.192118
SERINC5	IFN_DOWN	DLL4 antagonized	-0.774395	-0.326749	0.000254575	0.214902
HSP90AB1	IFN_DOWN	DLL4 antagonized	-0.245925	-0.19781	0.000258143	0.241181
G0S2	IFN_DOWN	DLL4 antagonized	-0.842974	0.0608639	0.00027212	0.86861
CXCL12	IFN_DOWN	DLL4 antagonized	-0.390615	-0.0242601	0.000283839	0.942813
LIMCH1	IFN_DOWN	DLL4 antagonized	-0.695441	-0.687482	0.00030472	0.00205815
PAPSS2	IFN_DOWN	DLL4 antagonized	-0.45749	-0.360858	0.00030472	0.0464085
EEF2	IFN_DOWN	DLL4 antagonized	-0.269283	0.00865353	0.000318487	0.971854
GARS1	IFN_DOWN	DLL4 antagonized	-0.359918	0.043041	0.000324626	0.873142
SMS	IFN_DOWN	DLL4 antagonized	-0.453067	-0.375441	0.000380785	0.0325597
COL6A3	IFN_DOWN	DLL4 antagonized	-0.288957	0.306862	0.000382462	0.0500199
SGCD	IFN_DOWN	DLL4 antagonized	-0.461529	-0.33313	0.000389467	0.0708317
GSPT1	IFN_DOWN	DLL4 antagonized	-0.371561	-0.340531	0.000408212	0.0672818
SPDL1	IFN_DOWN	DLL4 antagonized	-0.477134	-0.469007	0.000412718	0.0078187
SERPINE1	IFN_DOWN	DLL4 antagonized	-0.237735	0.108431	0.000449412	0.519466
PTP4A2	IFN_DOWN	DLL4 antagonized	-0.264173	-0.0517019	0.000456941	0.827971
UNC5B	IFN_DOWN	DLL4 antagonized	-0.490875	0.525501	0.000545748	0.000825714
ME1	IFN_DOWN	DLL4 antagonized	-0.57389	-0.134131	0.000551553	0.635431
NT5DC2	IFN_DOWN	DLL4 antagonized	-1.15837	-0.61253	0.000566556	0.0714027
THY1	IFN_DOWN	DLL4 antagonized	-0.403337	0.0428855	0.000576428	0.881077
MTURN	IFN_DOWN	DLL4 antagonized	-0.83723	-0.759263	0.000587635	0.00242619
DCBLD2	IFN_DOWN	DLL4 antagonized	-0.322753	-0.194716	0.000665103	0.339943
TRH	IFN_DOWN	DLL4 antagonized	-0.312967	-0.186462	0.000717108	0.459621
MYO10	IFN_DOWN	DLL4 antagonized	-0.507539	-0.238649	0.000730179	0.275874
PHEX	IFN_DOWN	DLL4 antagonized	-1.54582	-0.123376	0.000807573	0.75227
TXNL4A	IFN_DOWN	DLL4 antagonized	-0.47217	-0.302763	0.000935878	0.102544
ANKRD11	IFN_DOWN	DLL4 antagonized	-0.379822	-0.180474	0.0010073	0.415366
CBX5	IFN_DOWN	DLL4 antagonized	-0.306254	-0.116685	0.00101973	0.533172
CYP1B1	IFN_DOWN	DLL4 antagonized	-0.245138	-0.0446932	0.00112537	0.873574
NQO1	IFN_DOWN	DLL4 antagonized	-0.313237	-0.146282	0.00116644	0.421615
ADTRP	IFN_DOWN	DLL4 antagonized	-1.23523	-0.572933	0.00117838	0.109415
ARL10	IFN_DOWN	DLL4 antagonized	-0.713039	-0.200409	0.00127424	0.488452
IL13RA2	IFN_DOWN	DLL4 antagonized	-0.445801	-0.358656	0.00134496	0.0661156
GXYLT2	IFN_DOWN	DLL4 antagonized	-0.76896	-0.097392	0.00139198	0.789178
AGO2	IFN_DOWN	DLL4 antagonized	-0.426538	-0.288306	0.0014178	0.13402
SEL1L	IFN_DOWN	DLL4 antagonized	-0.301987	-0.178887	0.00146604	0.320674
USP34	IFN_DOWN	DLL4 antagonized	-0.387218	-0.208271	0.00147188	0.339371
TENM3	IFN_DOWN	DLL4 antagonized	-0.757968	-0.536086	0.0015326	0.0481949
CXCL6	IFN_DOWN	DLL4 antagonized	-0.458696	0.230168	0.00154874	0.257114
SLC1A5	IFN_DOWN	DLL4 antagonized	-0.340509	0.613383	0.00164413	1.59615e-05
PPP1R3C	IFN_DOWN	DLL4 antagonized	-0.691704	-0.386382	0.00190462	0.125037
ACAN	IFN_DOWN	DLL4 antagonized	-0.42951	-0.298549	0.00191945	0.138004
JARID2	IFN_DOWN	DLL4 antagonized	-0.615104	0.558302	0.00193193	0.00151275
TARS1	IFN_DOWN	DLL4 antagonized	-0.31457	0.00721374	0.00194593	0.979792
SLC7A1	IFN_DOWN	DLL4 antagonized	-0.385572	0.167368	0.0019512	0.416238
RGS4	IFN_DOWN	DLL4 antagonized	-0.825303	-0.419395	0.00195989	0.149848
F3	IFN_DOWN	DLL4 antagonized	-0.393011	0.594393	0.00197351	0.000693147
ITGB5	IFN_DOWN	DLL4 antagonized	-0.285986	0.152151	0.00206247	0.358291
DGKI	IFN_DOWN	DLL4 antagonized	-0.714887	-0.252274	0.00211086	0.342922
MSRB3	IFN_DOWN	DLL4 antagonized	-0.349243	0.0204521	0.00225456	0.951269
STMP1	IFN_DOWN	DLL4 antagonized	-0.392145	-0.124257	0.00247378	0.601629
LAMC1	IFN_DOWN	DLL4 antagonized	-0.219941	0.287366	0.00256138	0.0158762
NORAD	IFN_DOWN	DLL4 antagonized	-0.261842	-0.102366	0.00260845	0.587939
DDX21	IFN_DOWN	DLL4 antagonized	-0.289881	0.702547	0.00266362	3.03703e-09
CHAC1	IFN_DOWN	DLL4 antagonized	-0.560078	0.75467	0.0027995	6.17061e-06
SOX4	IFN_DOWN	DLL4 antagonized	-0.532538	-0.00865627	0.0028746	0.98146
CSDE1	IFN_DOWN	DLL4 antagonized	-0.232778	-0.106758	0.00313308	0.528529
NPR3	IFN_DOWN	DLL4 antagonized	-0.437343	-0.390807	0.0031523	0.0475798
CRLF1	IFN_DOWN	DLL4 antagonized	-0.273296	0.145805	0.00371014	0.439861
RRBP1	IFN_DOWN	DLL4 antagonized	-0.292144	-0.141383	0.00376549	0.714398
ENAH	IFN_DOWN	DLL4 antagonized	-0.221098	-0.107157	0.00376958	0.53261
RPL7A	IFN_DOWN	DLL4 antagonized	-0.232416	-0.0835335	0.00378653	0.655927
GSTP1	IFN_DOWN	DLL4 antagonized	-0.299651	-0.290083	0.00399503	0.047182
SRSF8	IFN_DOWN	DLL4 antagonized	-0.614308	-0.298886	0.00410445	0.256231
SNX9	IFN_DOWN	DLL4 antagonized	-0.261914	-0.210131	0.0044218	0.186124
BTG1	IFN_DOWN	DLL4 antagonized	-0.275323	0.0239511	0.00463562	0.944814
MMP16	IFN_DOWN	DLL4 antagonized	-1.03382	-0.07061	0.00522414	0.869456
ARMH4	IFN_DOWN	DLL4 antagonized	-0.922118	-0.45464	0.00524715	0.118751
SLC12A2	IFN_DOWN	DLL4 antagonized	-0.450077	-0.128701	0.00556977	0.632728
LRP12	IFN_DOWN	DLL4 antagonized	-0.479694	0.0483043	0.00612277	0.895273
PCDHGA6	IFN_DOWN	DLL4 antagonized	-1.31463	-0.378647	0.00618163	0.289571
RPS6	IFN_DOWN	DLL4 antagonized	-0.258104	-0.147379	0.00623159	0.337011
SLIT3	IFN_DOWN	DLL4 antagonized	-0.418623	-0.285132	0.00630166	0.160513
SERPINH1	IFN_DOWN	DLL4 antagonized	-0.32216	0.471587	0.00635671	0.00226585
NR3C1	IFN_DOWN	DLL4 antagonized	-0.251037	-0.0408759	0.00660078	0.881699
MTDH	IFN_DOWN	DLL4 antagonized	-0.212333	0.0978851	0.00660078	0.594029
ANKRD50	IFN_DOWN	DLL4 antagonized	-0.600423	-0.502245	0.00660078	0.0464053
CAMTA2	IFN_DOWN	DLL4 antagonized	-0.488671	-0.0835312	0.00683348	0.817812
LOXL2	IFN_DOWN	DLL4 antagonized	-0.271481	0.586664	0.00718304	1.38587e-05
PCDH9	IFN_DOWN	DLL4 antagonized	-0.554111	-0.546356	0.00780201	0.0206882
CWC22	IFN_DOWN	DLL4 antagonized	-0.402074	-0.268	0.00794636	0.189978
HERPUD1	IFN_DOWN	DLL4 antagonized	-0.331913	0.151754	0.00794949	0.458482
CREB3L2	IFN_DOWN	DLL4 antagonized	-0.302515	-0.00091933	0.00838638	0.997593
ZNF469	IFN_DOWN	DLL4 antagonized	-0.901044	0.617762	0.00923229	0.0345609
ODC1	IFN_DOWN	DLL4 antagonized	-0.398024	0.0830652	0.00976007	0.788719
RTN4	IFN_DOWN	DLL4 antagonized	-0.170488	-0.131357	0.0100481	0.42861
RPL27A	IFN_DOWN	DLL4 antagonized	-0.179189	-0.0883231	0.0100993	0.728983
ALDH2	IFN_DOWN	DLL4 antagonized	-0.447887	-0.259198	0.0101519	0.310972
SMARCA1	IFN_DOWN	DLL4 antagonized	-0.303766	0.0899069	0.0103044	0.726674
SLC26A2	IFN_DOWN	DLL4 antagonized	-0.473199	-0.239571	0.0107131	0.324111
RAPH1	IFN_DOWN	DLL4 antagonized	-0.40764	-0.138961	0.0107719	0.599208
SMAD5	IFN_DOWN	DLL4 antagonized	-0.268932	-0.10753	0.0113002	0.619942
CLN8	IFN_DOWN	DLL4 antagonized	-0.874049	-0.0554325	0.0121247	0.897498
KLF9	IFN_DOWN	DLL4 antagonized	-0.403511	0.818436	0.012786	7.149e-09
ATXN1	IFN_DOWN	DLL4 antagonized	-0.43427	-0.0207642	0.0128857	0.956747
RAB6A	IFN_DOWN	DLL4 antagonized	-0.323075	-0.132215	0.0128857	0.66286
AGO1	IFN_DOWN	DLL4 antagonized	-0.596663	-0.415863	0.0129151	0.135825
RPL5	IFN_DOWN	DLL4 antagonized	-0.292931	-0.170003	0.0134064	0.388719
EVI5	IFN_DOWN	DLL4 antagonized	-0.363519	-0.11442	0.0136697	0.660224
XG	IFN_DOWN	DLL4 antagonized	-0.860069	-0.777372	0.013754	0.0408395
AL049838.1	IFN_DOWN	DLL4 antagonized	-1.91687	-0.455411	0.013754	0.184559
NPM3	IFN_DOWN	DLL4 antagonized	-0.526478	0.647672	0.0139092	0.00100405
TNPO1	IFN_DOWN	DLL4 antagonized	-0.250247	-0.134908	0.0139577	0.540463
NBL1	IFN_DOWN	DLL4 antagonized	-0.293986	0.0338155	0.0144695	0.92656
RIPK4	IFN_DOWN	DLL4 antagonized	-0.790234	1.37709	0.0151755	2.33879e-08
GDF11	IFN_DOWN	DLL4 antagonized	-0.937735	-0.665424	0.0154004	0.0743464
SMARCC1	IFN_DOWN	DLL4 antagonized	-0.312079	-0.0330477	0.016115	0.913977
KDELR3	IFN_DOWN	DLL4 antagonized	-0.38313	-0.313024	0.017428	0.123616
COL16A1	IFN_DOWN	DLL4 antagonized	-0.423978	-0.230866	0.017936	0.315714
VEGFA	IFN_DOWN	DLL4 antagonized	-0.307308	-0.290369	0.0182552	0.105123
CUX1	IFN_DOWN	DLL4 antagonized	-0.310935	-0.060233	0.018512	0.832993
ZBED4	IFN_DOWN	DLL4 antagonized	-0.738763	-0.201745	0.0189739	0.564411
RPL23	IFN_DOWN	DLL4 antagonized	-0.29413	-0.225668	0.0190326	0.255989
COL12A1	IFN_DOWN	DLL4 antagonized	-0.197421	0.185427	0.0196572	0.296288
AKT3	IFN_DOWN	DLL4 antagonized	-0.33277	0.0330078	0.0197571	0.916565
RACK1	IFN_DOWN	DLL4 antagonized	-0.210877	-0.0576968	0.0206008	0.80807
RBM24	IFN_DOWN	DLL4 antagonized	-1.19162	-0.144925	0.0208023	0.700514
PGM3	IFN_DOWN	DLL4 antagonized	-0.316092	-0.1871	0.0209865	0.374797
SNHG9	IFN_DOWN	DLL4 antagonized	-0.652287	-0.066999	0.0214734	0.872238
EPB41L4A-AS1	IFN_DOWN	DLL4 antagonized	-0.538124	0.0563998	0.0221372	0.878774
CDK6	IFN_DOWN	DLL4 antagonized	-0.291919	0.201381	0.0223561	0.300193
DYRK2	IFN_DOWN	DLL4 antagonized	-0.36032	0.459455	0.0223561	0.0101947
XPOT	IFN_DOWN	DLL4 antagonized	-0.307534	-0.212647	0.0223561	0.297998
CCN4	IFN_DOWN	DLL4 antagonized	-0.539191	0.770804	0.0225664	0.00167529
KCNE4	IFN_DOWN	DLL4 antagonized	-0.424519	1.74063	0.0225664	1.96182e-34
RPL4	IFN_DOWN	DLL4 antagonized	-0.301266	0.0618868	0.0225664	0.840274
GOLGA3	IFN_DOWN	DLL4 antagonized	-0.33244	0.117916	0.0231161	0.665802
ATP2B1	IFN_DOWN	DLL4 antagonized	-0.246845	-0.22988	0.0231259	0.153112
ULK1	IFN_DOWN	DLL4 antagonized	-0.525315	0.140457	0.0238555	0.656704
HIPK2	IFN_DOWN	DLL4 antagonized	-0.270937	0.0488168	0.0241567	0.860919
NAV1	IFN_DOWN	DLL4 antagonized	-0.251929	0.366039	0.024533	0.0180698
CA5B	IFN_DOWN	DLL4 antagonized	-0.570686	-0.534509	0.024533	0.0584972
FGFRL1	IFN_DOWN	DLL4 antagonized	-0.369066	-0.218698	0.0256558	0.457999
KCMF1	IFN_DOWN	DLL4 antagonized	-0.38331	-0.0968277	0.0266246	0.747618
EEF1B2	IFN_DOWN	DLL4 antagonized	-0.237237	0.088219	0.0268385	0.658945
NOL4L	IFN_DOWN	DLL4 antagonized	-0.795916	-0.161762	0.0273699	0.665741
FBN2	IFN_DOWN	DLL4 antagonized	-0.658661	-0.464574	0.0280313	0.166146
GOT1	IFN_DOWN	DLL4 antagonized	-0.507185	-0.0905661	0.0282296	0.808036
HOMER2	IFN_DOWN	DLL4 antagonized	-0.793195	-0.0504895	0.0293516	0.910482
ACTA2	IFN_DOWN	DLL4 antagonized	-0.419913	1.42789	0.0318054	8.28469e-19
TRAK2	IFN_DOWN	DLL4 antagonized	-0.366763	-0.132569	0.0320456	0.668009
IL11RA	IFN_DOWN	DLL4 antagonized	-0.477892	-0.186993	0.0335354	0.533191
HTRA1	IFN_DOWN	DLL4 antagonized	-0.208327	0.0453991	0.0338949	0.848383
TERF2IP	IFN_DOWN	DLL4 antagonized	-0.265351	-0.0999969	0.0354115	0.681732
METAP2	IFN_DOWN	DLL4 antagonized	-0.198543	-0.123799	0.0359678	0.624109
TXNRD1	IFN_DOWN	DLL4 antagonized	-0.197239	-0.158065	0.0362197	0.304133
MMGT1	IFN_DOWN	DLL4 antagonized	-0.35042	0.439509	0.0366352	0.0128155
SERINC3	IFN_DOWN	DLL4 antagonized	-0.212059	-0.138749	0.0377997	0.447816
CMIP	IFN_DOWN	DLL4 antagonized	-0.41804	0.0266449	0.0382014	0.956828
IL26	IFN_DOWN	DLL4 antagonized	-0.654852	0.69352	0.0393488	0.0265938
KLHL5	IFN_DOWN	DLL4 antagonized	-0.381465	0.235825	0.0396084	0.288395
STRAP	IFN_DOWN	DLL4 antagonized	-0.299855	0.336418	0.0397114	0.0598626
PLA2G12A	IFN_DOWN	DLL4 antagonized	-0.506816	-0.332684	0.0399181	0.257257
DUSP14	IFN_DOWN	DLL4 antagonized	-0.320722	-0.258543	0.0400706	0.289729
GAL	IFN_DOWN	DLL4 antagonized	-1.4736	-0.983276	0.0401257	0.0661692
TSPAN13	IFN_DOWN	DLL4 antagonized	-1.63688	-0.694037	0.0401257	0.0911501
MAGED1	IFN_DOWN	DLL4 antagonized	-0.282915	0.273979	0.0404554	0.217064
NIPBL-DT	IFN_DOWN	DLL4 antagonized	-0.738448	-0.439124	0.0404554	0.214553
NIN	IFN_DOWN	DLL4 antagonized	-0.311523	-0.296109	0.0411025	0.206567
MARVELD1	IFN_DOWN	DLL4 antagonized	-0.383869	-0.374928	0.0422447	0.262851
PCSK1	IFN_DOWN	DLL4 antagonized	-0.749909	-0.233254	0.0445642	0.506042
HDAC2	IFN_DOWN	DLL4 antagonized	-0.273488	-0.191527	0.0446596	0.426569
NARS1	IFN_DOWN	DLL4 antagonized	-0.217259	-0.0304328	0.0449008	0.911121
NEU1	IFN_DOWN	DLL4 antagonized	-0.621412	-0.326789	0.0451387	0.296982
KDM5B	IFN_DOWN	DLL4 antagonized	-0.371388	-0.325419	0.0455777	0.140309
B4GALT2	IFN_DOWN	DLL4 antagonized	-0.296614	0.0133767	0.0460552	0.970742
DANCR	IFN_DOWN	DLL4 antagonized	-0.84664	-0.173731	0.046595	0.631845
LARS1	IFN_DOWN	DLL4 antagonized	-0.236525	-0.0592509	0.0468092	0.807953
HDLBP	IFN_DOWN	DLL4 antagonized	-0.199924	-0.191571	0.0469688	0.238639
ALDH1L2	IFN_DOWN	DLL4 antagonized	-0.248104	-0.0998189	0.0471046	0.677369
B3GLCT	IFN_DOWN	DLL4 antagonized	-0.525295	-0.130821	0.0476705	0.715119
FAT1	IFN_DOWN	DLL4 antagonized	-0.253264	-0.216965	0.0477108	0.208638
TMEM184B	IFN_DOWN	DLL4 antagonized	-0.366549	-0.162678	0.0478876	0.544641
SNHG8	IFN_DOWN	DLL4 antagonized	-0.369291	-0.141372	0.0479063	0.628607
CMKLR1	IFN_DOWN	DLL4 antagonized	-0.374509	1.37563	0.0486016	1.6987e-21
GRB10	IFN_DOWN	DLL4 antagonized	-0.434443	0.387651	0.0487456	0.105326
PTPN13	IFN_DOWN	DLL4 antagonized	-0.371959	-0.194594	0.0495085	0.416238
GREM2	IFN_DOWN	DLL4 enhanced	-1.07271	-1.74864	8.08526e-43	2.13495e-44
PTX3	IFN_DOWN	DLL4 enhanced	-0.764202	-0.912564	2.60319e-41	2.09353e-17
TNFRSF10D	IFN_DOWN	DLL4 enhanced	-2.38378	-2.90526	5.45242e-31	2.04853e-32
TIMP3	IFN_DOWN	DLL4 enhanced	-0.774467	-1.13245	2.41032e-29	9.46924e-27
HMOX1	IFN_DOWN	DLL4 enhanced	-1.38848	-1.78261	9.5008e-29	0.00274455
TTC3	IFN_DOWN	DLL4 enhanced	-0.712617	-0.779715	2.50395e-21	4.10321e-12
HSPB7	IFN_DOWN	DLL4 enhanced	-1.11145	-2.93322	1.30955e-16	1.64064e-43
CEMIP	IFN_DOWN	DLL4 enhanced	-0.44139	-0.889825	2.70433e-12	1.11284e-13
PRG4	IFN_DOWN	DLL4 enhanced	-0.516394	-1.23154	1.56387e-10	1.43294e-27
CLU	IFN_DOWN	DLL4 enhanced	-0.465066	-0.936529	1.4984e-09	1.50987e-08
ANKH	IFN_DOWN	DLL4 enhanced	-0.615275	-1.03984	4.20117e-09	1.82298e-14
FLRT2	IFN_DOWN	DLL4 enhanced	-0.540042	-0.710145	9.38742e-09	7.99614e-08
DST	IFN_DOWN	DLL4 enhanced	-0.474002	-1.09668	2.55143e-08	6.39893e-22
FAM172A	IFN_DOWN	DLL4 enhanced	-0.958098	-1.01677	5.93328e-08	5.86833e-07
ENPP1	IFN_DOWN	DLL4 enhanced	-0.669195	-1.28942	6.21673e-07	5.42177e-08
STC1	IFN_DOWN	DLL4 enhanced	-0.970229	-0.991235	1.22815e-06	6.60486e-05
BMERB1	IFN_DOWN	DLL4 enhanced	-0.539078	-0.890368	2.33517e-06	1.40812e-10
MAP7D3	IFN_DOWN	DLL4 enhanced	-0.515705	-0.586318	2.89266e-06	0.00142042
SVIL	IFN_DOWN	DLL4 enhanced	-0.606428	-0.693562	4.73489e-06	3.52094e-05
MEDAG	IFN_DOWN	DLL4 enhanced	-0.410995	-0.728094	5.55952e-06	5.43884e-07
ERRFI1	IFN_DOWN	DLL4 enhanced	-0.597584	-0.850608	8.8024e-06	4.25606e-07
COL15A1	IFN_DOWN	DLL4 enhanced	-0.785348	-0.932832	1.1962e-05	7.34225e-06
SNHG14	IFN_DOWN	DLL4 enhanced	-0.707734	-0.746453	1.86539e-05	0.000183503
SMOC1	IFN_DOWN	DLL4 enhanced	-0.889384	-1.4067	2.69281e-05	1.03713e-05
NPM1	IFN_DOWN	DLL4 enhanced	-0.336747	-0.35479	3.01004e-05	0.026206
PLXDC2	IFN_DOWN	DLL4 enhanced	-0.684467	-1.37277	4.82504e-05	1.71338e-11
SCUBE3	IFN_DOWN	DLL4 enhanced	-0.36329	-0.924034	5.17617e-05	1.57073e-09
RPS4X	IFN_DOWN	DLL4 enhanced	-0.296865	-0.359259	6.99823e-05	0.0400878
P3H2	IFN_DOWN	DLL4 enhanced	-0.828335	-1.02689	0.000122247	5.98239e-05
GPAM	IFN_DOWN	DLL4 enhanced	-0.66836	-0.743708	0.000225952	0.00349026
NTM	IFN_DOWN	DLL4 enhanced	-0.487621	-0.520288	0.000263967	0.00170225
CHD3	IFN_DOWN	DLL4 enhanced	-0.544223	-0.73873	0.000561955	0.00255969
SLC4A7	IFN_DOWN	DLL4 enhanced	-0.353803	-0.376952	0.00064009	0.00572846
VAT1	IFN_DOWN	DLL4 enhanced	-0.36715	-0.474205	0.000774079	0.0226438
SIRPA	IFN_DOWN	DLL4 enhanced	-0.597425	-0.736879	0.00082295	0.000153639
GALNT5	IFN_DOWN	DLL4 enhanced	-0.335942	-0.816651	0.000851301	2.30628e-09
AKR1C3	IFN_DOWN	DLL4 enhanced	-0.672766	-0.909106	0.00141183	0.000233843
UBL3	IFN_DOWN	DLL4 enhanced	-0.384626	-0.396208	0.0014178	0.0176036
CD44	IFN_DOWN	DLL4 enhanced	-0.223475	-0.259134	0.00209686	0.0544642
TTYH3	IFN_DOWN	DLL4 enhanced	-0.481026	-0.736341	0.00247426	0.000449713
PDGFC	IFN_DOWN	DLL4 enhanced	-0.402117	-0.9571	0.00251306	1.26251e-09
ROBO1	IFN_DOWN	DLL4 enhanced	-0.472552	-1.11315	0.00252541	4.46218e-12
SEMA3A	IFN_DOWN	DLL4 enhanced	-0.436749	-0.745505	0.00256443	4.93827e-05
SYNJ2	IFN_DOWN	DLL4 enhanced	-0.282745	-0.693279	0.00268548	3.39586e-09
CXCL5	IFN_DOWN	DLL4 enhanced	-0.7431	-0.781584	0.00302658	0.00596514
DYNC2H1	IFN_DOWN	DLL4 enhanced	-0.466019	-0.622991	0.00399503	0.0018166
OSBPL8	IFN_DOWN	DLL4 enhanced	-0.273636	-0.34977	0.00424054	0.0215824
EREG	IFN_DOWN	DLL4 enhanced	-0.785769	-1.11293	0.00485268	0.00167307
GOLGA2	IFN_DOWN	DLL4 enhanced	-0.363096	-0.454255	0.00623241	0.0391946
ERG	IFN_DOWN	DLL4 enhanced	-0.775408	-1.08594	0.00627922	0.00389113
TOMM34	IFN_DOWN	DLL4 enhanced	-0.532981	-0.659018	0.00735422	0.0104753
SLC39A13	IFN_DOWN	DLL4 enhanced	-0.363517	-0.515122	0.00788975	0.00407133
PALLD	IFN_DOWN	DLL4 enhanced	-0.331427	-0.49085	0.00794636	0.0013274
RPL15	IFN_DOWN	DLL4 enhanced	-0.222621	-0.249876	0.00831168	0.0687793
FAM171A1	IFN_DOWN	DLL4 enhanced	-0.410687	-0.694299	0.00859297	0.000197624
SLC14A1	IFN_DOWN	DLL4 enhanced	-1.17557	-3.92459	0.0104682	1.24345e-07
GPATCH2L	IFN_DOWN	DLL4 enhanced	-0.406374	-0.480693	0.0109887	0.0345969
CHMP1B2P	IFN_DOWN	DLL4 enhanced	-1.36222	-2.9327	0.0113356	3.3836e-05
RAB3B	IFN_DOWN	DLL4 enhanced	-0.327669	-0.7542	0.0113511	3.08805e-08
GSTA4	IFN_DOWN	DLL4 enhanced	-0.620154	-1.21977	0.0113918	1.13657e-05
RPS3	IFN_DOWN	DLL4 enhanced	-0.280528	-0.421411	0.0127575	0.219614
GAP43	IFN_DOWN	DLL4 enhanced	-0.976412	-1.75112	0.0137752	0.000995391
HYOU1	IFN_DOWN	DLL4 enhanced	-0.39701	-0.409349	0.0140338	0.0783152
GOLGA4	IFN_DOWN	DLL4 enhanced	-0.280598	-0.711291	0.0143673	2.2341e-06
YIPF5	IFN_DOWN	DLL4 enhanced	-0.311592	-0.523103	0.0148787	0.00107664
HECTD1	IFN_DOWN	DLL4 enhanced	-0.257316	-0.471622	0.0153349	0.000227335
EXTL2	IFN_DOWN	DLL4 enhanced	-0.384545	-0.583106	0.0155983	0.0017678
ITGA10	IFN_DOWN	DLL4 enhanced	-1.00062	-1.5379	0.0168772	0.00180503
BEND6	IFN_DOWN	DLL4 enhanced	-0.467767	-0.493282	0.0187795	0.0474575
THBD	IFN_DOWN	DLL4 enhanced	-0.458399	-1.87911	0.0194007	3.71645e-11
FAT3	IFN_DOWN	DLL4 enhanced	-1.01356	-1.9252	0.0194841	0.000125143
LPAR1	IFN_DOWN	DLL4 enhanced	-0.27915	-0.677303	0.0197581	4.88861e-06
ADAMTS6	IFN_DOWN	DLL4 enhanced	-0.45183	-0.564427	0.020685	0.0180414
FAM171B	IFN_DOWN	DLL4 enhanced	-0.511508	-0.75161	0.0222041	0.00759743
EPRS1	IFN_DOWN	DLL4 enhanced	-0.213816	-0.287273	0.0266246	0.0454216
ARHGAP11A	IFN_DOWN	DLL4 enhanced	-0.312943	-0.343423	0.0271391	0.0456162
GALNT1	IFN_DOWN	DLL4 enhanced	-0.241082	-0.305334	0.0282534	0.0441356
SERPINE2	IFN_DOWN	DLL4 enhanced	-0.183464	-0.64025	0.0301589	2.48577e-09
HAS2	IFN_DOWN	DLL4 enhanced	-0.313822	-0.867218	0.0329455	4.61538e-07
ATRX	IFN_DOWN	DLL4 enhanced	-0.222363	-0.342157	0.0345699	0.0067743
ELL2	IFN_DOWN	DLL4 enhanced	-0.301289	-0.633392	0.0354114	1.83985e-05
HMGA2	IFN_DOWN	DLL4 enhanced	-0.36824	-0.919502	0.0362197	1.63762e-06
RAP1B	IFN_DOWN	DLL4 enhanced	-0.292698	-0.582624	0.037956	0.000252607
TIAM1	IFN_DOWN	DLL4 enhanced	-0.628959	-0.700807	0.0385432	0.0399845
TAF15	IFN_DOWN	DLL4 enhanced	-0.317025	-0.409236	0.0397114	0.0316528
C5orf24	IFN_DOWN	DLL4 enhanced	-0.288228	-0.307548	0.0402396	0.0768552
CHPF2	IFN_DOWN	DLL4 enhanced	-0.493016	-0.542648	0.0403536	0.0406035
MBNL2	IFN_DOWN	DLL4 enhanced	-0.354172	-0.463405	0.0420721	0.0156127
PRR11	IFN_DOWN	DLL4 enhanced	-0.263209	-0.619391	0.0486042	7.29495e-06
GOLIM4	IFN_DOWN	DLL4 enhanced	-0.235397	-0.286211	0.0489668	0.0545387
TFPI2	IL-1B_UP	DLL4 antagonized	2.13166	1.83513	0	2.79373e-219
SOD2	IL-1B_UP	DLL4 antagonized	4.00258	3.37414	0	0
TNFAIP6	IL-1B_UP	DLL4 antagonized	2.56751	1.3775	0	3.81164e-98
CXCL6	IL-1B_UP	DLL4 antagonized	6.10827	5.28803	0	0
MT2A	IL-1B_UP	DLL4 antagonized	2.23105	1.28952	0	2.79877e-95
IL6	IL-1B_UP	DLL4 antagonized	6.0324	5.22764	0	9.03888e-71
CXCL3	IL-1B_UP	DLL4 antagonized	6.16408	5.55757	0	0
CXCL5	IL-1B_UP	DLL4 antagonized	6.71252	5.91683	0	3.04377e-297
CXCL8	IL-1B_UP	DLL4 antagonized	7.14019	6.60824	1.73649e-303	0
STC1	IL-1B_UP	DLL4 antagonized	3.3618	2.87062	2.95496e-270	2.70915e-166
SLC39A14	IL-1B_UP	DLL4 antagonized	2.64864	2.31724	1.53537e-249	1.05558e-152
CXCL2	IL-1B_UP	DLL4 antagonized	5.50721	5.18803	2.93369e-193	4.19878e-169
MMP1	IL-1B_UP	DLL4 antagonized	4.15721	4.07054	1.38596e-169	1.63008e-147
PTGS2	IL-1B_UP	DLL4 antagonized	3.49188	2.99726	1.70856e-168	1.4015e-114
TNFRSF11B	IL-1B_UP	DLL4 antagonized	2.00807	0.245175	3.73305e-164	0.0816128
IL33	IL-1B_UP	DLL4 antagonized	3.56206	2.2147	8.24064e-150	2.6379e-37
NFKBIA	IL-1B_UP	DLL4 antagonized	2.14312	2.04248	2.40595e-131	1.59422e-98
NAMPT	IL-1B_UP	DLL4 antagonized	2.64628	1.73684	1.87224e-129	3.83681e-41
AKR1B1	IL-1B_UP	DLL4 antagonized	1.96263	1.8711	8.61915e-123	3.81767e-119
SERPINE2	IL-1B_UP	DLL4 antagonized	1.07225	0.241281	3.66365e-122	4.65282e-06
CA12	IL-1B_UP	DLL4 antagonized	1.83216	1.24052	8.16357e-122	1.35846e-41
FGF2	IL-1B_UP	DLL4 antagonized	1.02597	0.268732	9.43574e-98	5.10312e-05
CH25H	IL-1B_UP	DLL4 antagonized	3.49938	3.00725	5.1268e-95	1.48561e-56
GFPT2	IL-1B_UP	DLL4 antagonized	2.03676	1.59385	3.00011e-90	1.00593e-45
MT1E	IL-1B_UP	DLL4 antagonized	2.27375	1.27781	8.65728e-86	1.0522e-21
PID1	IL-1B_UP	DLL4 antagonized	3.03775	2.48725	3.52427e-84	1.94433e-49
MMP3	IL-1B_UP	DLL4 antagonized	8.48853	7.60448	2.85298e-83	3.0852e-63
FTH1	IL-1B_UP	DLL4 antagonized	1.02486	0.963162	2.99788e-82	1.25467e-54
NFKBIZ	IL-1B_UP	DLL4 antagonized	2.76429	2.50163	9.02113e-82	9.75315e-63
SFRP4	IL-1B_UP	DLL4 antagonized	1.19111	0.936092	1.90865e-78	3.22225e-45
TGM2	IL-1B_UP	DLL4 antagonized	1.73216	0.721405	9.48201e-73	3.27544e-10
SERPINB2	IL-1B_UP	DLL4 antagonized	4.38269	3.44772	1.02536e-72	2.2383e-35
DRAM1	IL-1B_UP	DLL4 antagonized	1.98891	1.17817	1.6085e-71	2.43618e-18
TNC	IL-1B_UP	DLL4 antagonized	1.44499	0.671361	1.33718e-68	4.29328e-13
EREG	IL-1B_UP	DLL4 antagonized	2.39347	1.0765	1.97005e-67	8.55388e-09
PLOD2	IL-1B_UP	DLL4 antagonized	1.19106	0.423293	9.14403e-65	2.49531e-07
FNDC3B	IL-1B_UP	DLL4 antagonized	0.994647	0.823236	1.69459e-59	9.09861e-37
IL1RN	IL-1B_UP	DLL4 antagonized	3.90404	2.92577	2.09692e-51	3.89628e-22
MAN1A1	IL-1B_UP	DLL4 antagonized	1.50718	0.32056	1.4437e-50	0.0256833
CD82	IL-1B_UP	DLL4 antagonized	2.43953	2.28628	1.77391e-50	1.60383e-41
ID2	IL-1B_UP	DLL4 antagonized	1.14496	0.369718	7.14423e-50	0.000284869
LUM	IL-1B_UP	DLL4 antagonized	0.834272	0.792296	5.3536e-47	4.38841e-32
CHI3L1	IL-1B_UP	DLL4 antagonized	0.906268	0.392932	6.58889e-44	2.47624e-08
WTAP	IL-1B_UP	DLL4 antagonized	1.43995	1.37544	1.13221e-43	2.46543e-40
ROBO1	IL-1B_UP	DLL4 antagonized	1.14252	0.251357	1.58746e-43	0.0500197
ATP2B1	IL-1B_UP	DLL4 antagonized	0.864443	0.215471	2.56494e-42	0.0113159
ADAMTS5	IL-1B_UP	DLL4 antagonized	0.99874	0.662152	5.79033e-42	1.72556e-16
BMP2	IL-1B_UP	DLL4 antagonized	3.71408	1.23893	5.02184e-40	0.00411424
STEAP1	IL-1B_UP	DLL4 antagonized	2.18923	1.38524	2.09512e-38	3.34391e-11
SEMA3C	IL-1B_UP	DLL4 antagonized	0.608891	-0.6086	5.81995e-37	8.45764e-30
SLC5A3	IL-1B_UP	DLL4 antagonized	0.893388	0.0355379	1.63721e-34	0.854164
LRIG1	IL-1B_UP	DLL4 antagonized	2.22634	2.22364	2.27406e-33	1.62019e-36
IL6ST	IL-1B_UP	DLL4 antagonized	0.69356	0.489231	7.01659e-32	4.76726e-15
AKR1C1	IL-1B_UP	DLL4 antagonized	1.20284	0.645866	7.15572e-32	1.20246e-08
PDPN	IL-1B_UP	DLL4 antagonized	1.20995	0.828621	1.8169e-31	1.74134e-13
HIF1A	IL-1B_UP	DLL4 antagonized	0.750209	0.567996	3.1902e-31	8.41348e-18
BDKRB2	IL-1B_UP	DLL4 antagonized	2.02143	1.23046	4.41658e-30	8.55234e-10
SIRPA	IL-1B_UP	DLL4 antagonized	1.27265	0.951345	7.61149e-30	6.59602e-13
HAS2	IL-1B_UP	DLL4 antagonized	0.947249	0.545909	2.43403e-29	7.75861e-08
LMO4	IL-1B_UP	DLL4 antagonized	0.687925	0.361666	3.2762e-29	2.03947e-07
DNER	IL-1B_UP	DLL4 antagonized	2.74622	2.67021	4.00424e-29	7.8383e-28
NRP2	IL-1B_UP	DLL4 antagonized	1.56339	1.48936	1.79355e-28	1.93839e-24
BIRC3	IL-1B_UP	DLL4 antagonized	2.26703	0.843227	2.22602e-28	0.00111256
P3H2	IL-1B_UP	DLL4 antagonized	1.41691	0.463503	5.42198e-27	0.00509383
ACSL4	IL-1B_UP	DLL4 antagonized	0.934045	0.42026	5.85196e-27	0.000177978
ADM	IL-1B_UP	DLL4 antagonized	1.0769	-0.210549	2.30868e-25	0.228083
FGF10	IL-1B_UP	DLL4 antagonized	1.65643	-0.00370807	3.683e-25	0.992279
IGF1	IL-1B_UP	DLL4 antagonized	1.93369	0.225484	4.0484e-25	0.461127
BDKRB1	IL-1B_UP	DLL4 antagonized	2.53571	1.57406	1.05782e-24	1.19886e-07
HIPK2	IL-1B_UP	DLL4 antagonized	0.721957	0.712536	1.39431e-23	6.18887e-22
SLC11A2	IL-1B_UP	DLL4 antagonized	1.29661	1.00802	4.25217e-23	1.12662e-12
STEAP2	IL-1B_UP	DLL4 antagonized	1.70275	0.795662	5.42914e-23	0.000227828
PDZRN3	IL-1B_UP	DLL4 antagonized	1.74257	1.11872	1.59003e-22	1.7907e-09
PF4V1	IL-1B_UP	DLL4 antagonized	2.22795	1.14544	2.13097e-22	8.61441e-05
CEBPD	IL-1B_UP	DLL4 antagonized	1.22971	0.822076	1.81972e-21	9.4011e-09
SLC7A2	IL-1B_UP	DLL4 antagonized	6.57886	5.91673	7.02624e-21	2.48024e-16
EPB41L3	IL-1B_UP	DLL4 antagonized	1.17111	0.340439	7.50655e-21	0.0478852
SRGN	IL-1B_UP	DLL4 antagonized	0.837394	0.161424	2.78109e-20	0.255965
ADAMTS1	IL-1B_UP	DLL4 antagonized	0.461663	-0.620848	4.12636e-20	7.60191e-25
TNFAIP8	IL-1B_UP	DLL4 antagonized	1.46372	0.518721	1.23254e-19	0.0134386
TMEM165	IL-1B_UP	DLL4 antagonized	0.719621	0.461461	3.2924e-19	8.69896e-07
HLA-B	IL-1B_UP	DLL4 antagonized	0.595558	0.563361	3.88788e-19	8.05714e-16
ACKR3	IL-1B_UP	DLL4 antagonized	0.843013	-0.417977	5.92372e-19	0.000904486
SLC16A7	IL-1B_UP	DLL4 antagonized	0.840765	0.394431	1.29889e-18	0.00191633
GNG11	IL-1B_UP	DLL4 antagonized	0.885193	0.866279	2.54111e-18	1.91018e-19
MGST1	IL-1B_UP	DLL4 antagonized	0.642732	0.470956	3.54484e-18	1.33694e-08
C15orf48	IL-1B_UP	DLL4 antagonized	9.19555	7.5922	5.44571e-18	3.18774e-12
SLC43A3	IL-1B_UP	DLL4 antagonized	1.04925	0.762739	5.94461e-18	2.2688e-09
ZNF281	IL-1B_UP	DLL4 antagonized	0.650951	0.255636	7.90531e-18	0.0120955
DNAJC3	IL-1B_UP	DLL4 antagonized	0.711231	0.342541	8.89473e-18	0.000863121
CCL7	IL-1B_UP	DLL4 antagonized	3.99356	3.41962	1.00484e-17	9.19793e-12
PLA2G4A	IL-1B_UP	DLL4 antagonized	1.49746	0.297142	1.20638e-17	0.237333
FAM177B	IL-1B_UP	DLL4 antagonized	3.29266	2.56951	1.43167e-17	1.05359e-08
DCN	IL-1B_UP	DLL4 antagonized	0.370288	-0.0801857	2.54403e-17	0.250966
SQSTM1	IL-1B_UP	DLL4 antagonized	0.570414	0.219036	4.03007e-17	0.0209673
PLD1	IL-1B_UP	DLL4 antagonized	1.59441	1.27722	2.71987e-16	2.57649e-08
CCL20	IL-1B_UP	DLL4 antagonized	7.24669	5.28012	4.71077e-16	5.51821e-08
CYP7B1	IL-1B_UP	DLL4 antagonized	3.03636	2.94852	5.37682e-16	8.16997e-14
INSIG1	IL-1B_UP	DLL4 antagonized	0.767156	0.607703	6.32355e-16	1.51296e-10
LMAN1	IL-1B_UP	DLL4 antagonized	0.505212	0.14479	9.89492e-16	0.0884961
TNFAIP2	IL-1B_UP	DLL4 antagonized	1.17089	0.930987	1.46689e-15	2.329e-09
DNAJB9	IL-1B_UP	DLL4 antagonized	1.13559	0.907392	2.53087e-15	1.45036e-08
PRDM1	IL-1B_UP	DLL4 antagonized	1.35366	0.475585	3.02565e-15	0.0403886
BMP6	IL-1B_UP	DLL4 antagonized	2.24229	0.793652	3.20025e-15	0.0310072
CEBPB	IL-1B_UP	DLL4 antagonized	0.513405	0.490108	3.80034e-15	1.23808e-13
RAB27B	IL-1B_UP	DLL4 antagonized	2.42614	1.42964	9.30717e-15	0.000308154
OSBPL8	IL-1B_UP	DLL4 antagonized	0.517163	-0.334764	9.62502e-15	1.83498e-05
INSIG2	IL-1B_UP	DLL4 antagonized	1.29948	1.09731	1.31506e-14	6.86079e-10
LACC1	IL-1B_UP	DLL4 antagonized	1.02687	0.996605	1.42165e-14	1.76933e-15
CTSS	IL-1B_UP	DLL4 antagonized	2.06	1.79973	1.55094e-14	3.36825e-10
GALNT15	IL-1B_UP	DLL4 antagonized	1.30226	0.981613	1.7277e-14	2.05371e-08
AHR	IL-1B_UP	DLL4 antagonized	0.884652	0.413516	2.23111e-14	0.000850614
MMP2	IL-1B_UP	DLL4 antagonized	0.630486	-0.0312746	2.50985e-14	0.8944
CD55	IL-1B_UP	DLL4 antagonized	0.931202	0.496164	9.61249e-14	0.000502374
EGFR	IL-1B_UP	DLL4 antagonized	0.539792	0.146399	5.15271e-13	0.196591
C3	IL-1B_UP	DLL4 antagonized	3.81501	2.88248	6.34165e-13	2.07005e-06
ADAM12	IL-1B_UP	DLL4 antagonized	0.548288	0.543264	1.01704e-12	2.98584e-13
BASP1	IL-1B_UP	DLL4 antagonized	0.54777	0.530471	1.06694e-12	1.69439e-12
IGFBP4	IL-1B_UP	DLL4 antagonized	0.496912	0.129542	1.12323e-12	0.183344
IGF2R	IL-1B_UP	DLL4 antagonized	0.666108	0.660015	1.22302e-12	1.86697e-10
CRTAC1	IL-1B_UP	DLL4 antagonized	2.15687	1.67729	1.32465e-12	5.41579e-07
ATP2A2	IL-1B_UP	DLL4 antagonized	0.694198	0.43127	1.58974e-12	0.000160245
IBSP	IL-1B_UP	DLL4 antagonized	4.17581	4.16966	2.61629e-12	1.71354e-11
TMEM158	IL-1B_UP	DLL4 antagonized	0.986163	-0.0876946	8.00543e-12	0.768511
GBE1	IL-1B_UP	DLL4 antagonized	0.596878	-0.0291649	1.061e-11	0.890958
AL139220.2	IL-1B_UP	DLL4 antagonized	1.12857	0.218957	3.90726e-11	0.392575
SQOR	IL-1B_UP	DLL4 antagonized	0.881608	0.70125	6.29437e-11	4.90631e-07
MT1F	IL-1B_UP	DLL4 antagonized	3.97285	2.72219	6.44531e-11	0.000128266
MEIS1	IL-1B_UP	DLL4 antagonized	2.02202	1.98625	6.88375e-11	1.46645e-10
MT1M	IL-1B_UP	DLL4 antagonized	2.299	0.67754	1.39121e-10	0.0806049
ALDH1A3	IL-1B_UP	DLL4 antagonized	0.593387	0.521818	1.67255e-10	2.47624e-08
PENK	IL-1B_UP	DLL4 antagonized	0.475294	0.471669	4.02754e-10	2.3566e-09
HS3ST3B1	IL-1B_UP	DLL4 antagonized	1.30944	0.365097	4.09343e-10	0.169162
TSHZ2	IL-1B_UP	DLL4 antagonized	0.943962	0.53463	4.22916e-10	0.00244788
MYO1B	IL-1B_UP	DLL4 antagonized	0.384746	-0.00194751	4.5023e-10	0.990461
TMTC1	IL-1B_UP	DLL4 antagonized	0.534256	0.157827	5.0355e-10	0.178381
LPAR1	IL-1B_UP	DLL4 antagonized	0.519024	-0.17092	1.4971e-09	0.150573
NNMT	IL-1B_UP	DLL4 antagonized	0.526956	0.50725	1.67939e-09	8.2811e-08
WIPI1	IL-1B_UP	DLL4 antagonized	0.673608	0.464332	1.70113e-09	0.000143333
MMP13	IL-1B_UP	DLL4 antagonized	4.21573	2.52915	1.70679e-09	0.00237042
ABHD2	IL-1B_UP	DLL4 antagonized	0.508898	0.360733	1.72397e-09	0.000239202
FGF7	IL-1B_UP	DLL4 antagonized	0.397583	-0.581528	1.88314e-09	2.75766e-13
GALNT2	IL-1B_UP	DLL4 antagonized	0.563561	0.448837	2.24059e-09	4.74601e-07
PDE4B	IL-1B_UP	DLL4 antagonized	1.4165	0.644277	3.1024e-09	0.0169736
CDCP1	IL-1B_UP	DLL4 antagonized	1.13391	0.139139	4.17289e-09	0.652336
RASSF8	IL-1B_UP	DLL4 antagonized	0.509014	0.178062	8.60838e-09	0.157811
LUCAT1	IL-1B_UP	DLL4 antagonized	2.07104	0.39837	9.56124e-09	0.215085
LINC00968	IL-1B_UP	DLL4 antagonized	0.812494	0.0912102	1.02653e-08	0.735306
ABCA1	IL-1B_UP	DLL4 antagonized	1.0967	0.923557	1.03087e-08	3.05693e-06
CLIC6	IL-1B_UP	DLL4 antagonized	2.15924	1.20451	1.10885e-08	0.0074057
FNDC1	IL-1B_UP	DLL4 antagonized	1.02665	0.414658	1.54713e-08	0.0483944
CPM	IL-1B_UP	DLL4 antagonized	1.81646	0.4921	1.57795e-08	0.14565
PBX1	IL-1B_UP	DLL4 antagonized	0.753353	0.567292	1.69087e-08	5.30476e-06
NDP	IL-1B_UP	DLL4 antagonized	2.31064	1.52432	1.7149e-08	0.0010585
PF4	IL-1B_UP	DLL4 antagonized	2.36993	1.28219	3.22485e-08	0.00811815
PNRC1	IL-1B_UP	DLL4 antagonized	0.500136	0.161061	4.68936e-08	0.220367
C1GALT1C1	IL-1B_UP	DLL4 antagonized	0.93968	0.711383	5.61433e-08	1.58958e-05
GAS1	IL-1B_UP	DLL4 antagonized	1.19553	0.606665	5.81317e-08	0.0171363
CCL5	IL-1B_UP	DLL4 antagonized	8.22121	8.06205	6.53378e-08	1.09981e-07
GALNT1	IL-1B_UP	DLL4 antagonized	0.398015	0.0402461	9.50712e-08	0.801798
AMPD3	IL-1B_UP	DLL4 antagonized	1.84239	0.750315	1.06866e-07	0.0425167
DIO2	IL-1B_UP	DLL4 antagonized	2.37548	2.01212	1.59305e-07	3.23476e-05
CREB3L2	IL-1B_UP	DLL4 antagonized	0.472937	0.417823	1.92679e-07	5.26665e-07
HSPA5	IL-1B_UP	DLL4 antagonized	0.277833	0.222375	2.00176e-07	4.42153e-05
SLIT2	IL-1B_UP	DLL4 antagonized	0.713106	0.638711	2.17086e-07	4.78539e-06
SARAF	IL-1B_UP	DLL4 antagonized	0.499062	0.274238	2.4347e-07	0.0194775
NTN4	IL-1B_UP	DLL4 antagonized	0.41801	0.300591	2.67564e-07	0.000367571
PDCD5	IL-1B_UP	DLL4 antagonized	0.7294	0.556701	3.04541e-07	0.000137585
CSF3	IL-1B_UP	DLL4 antagonized	7.91746	6.80821	3.47125e-07	3.62321e-05
MMP12	IL-1B_UP	DLL4 antagonized	6.67098	5.96129	3.50074e-07	8.09008e-06
SLC22A23	IL-1B_UP	DLL4 antagonized	1.26951	1.02571	4.28571e-07	4.7791e-05
SAR1B	IL-1B_UP	DLL4 antagonized	0.610482	0.359629	4.36835e-07	0.0077804
RHOQ	IL-1B_UP	DLL4 antagonized	0.430279	0.400123	5.08876e-07	7.14171e-06
MPZL1	IL-1B_UP	DLL4 antagonized	0.669156	0.323125	5.1584e-07	0.0438237
FBXO32	IL-1B_UP	DLL4 antagonized	0.542743	-0.162871	5.23168e-07	0.320767
DTNA	IL-1B_UP	DLL4 antagonized	1.8118	0.475355	5.28833e-07	0.160268
SEC61G	IL-1B_UP	DLL4 antagonized	0.457302	0.431376	5.56804e-07	7.58747e-06
STAT4	IL-1B_UP	DLL4 antagonized	2.65586	1.81964	6.7272e-07	0.00157021
ZNF503	IL-1B_UP	DLL4 antagonized	0.404203	0.103444	8.96614e-07	0.449209
AGFG1	IL-1B_UP	DLL4 antagonized	0.527415	0.0415294	9.4948e-07	0.872172
IL7R	IL-1B_UP	DLL4 antagonized	1.0814	0.468866	1.25788e-06	0.0617339
ABL1	IL-1B_UP	DLL4 antagonized	0.515966	0.403123	1.49008e-06	0.000422902
DAAM1	IL-1B_UP	DLL4 antagonized	0.639088	0.424319	1.66314e-06	0.00224697
RNF145	IL-1B_UP	DLL4 antagonized	0.632103	0.498767	1.92284e-06	0.000395912
PPP4R4	IL-1B_UP	DLL4 antagonized	2.39265	2.23626	2.17397e-06	1.22516e-05
COX7A2	IL-1B_UP	DLL4 antagonized	0.474726	0.454224	2.32169e-06	4.232e-06
NEGR1	IL-1B_UP	DLL4 antagonized	0.48713	-0.00172579	2.36603e-06	0.994856
RND3	IL-1B_UP	DLL4 antagonized	0.317531	-0.174443	2.4084e-06	0.0562268
ADGRL4	IL-1B_UP	DLL4 antagonized	0.879185	0.623236	2.43571e-06	0.00224697
PHLDA1	IL-1B_UP	DLL4 antagonized	0.634762	-0.113857	2.75992e-06	0.622798
UGP2	IL-1B_UP	DLL4 antagonized	0.500132	0.141749	2.86278e-06	0.363701
ANGPT1	IL-1B_UP	DLL4 antagonized	0.827973	-0.0953642	3.20896e-06	0.766577
MOXD1	IL-1B_UP	DLL4 antagonized	0.785589	0.584811	3.21452e-06	0.00172599
TMED5	IL-1B_UP	DLL4 antagonized	0.634429	0.193072	3.21833e-06	0.33483
PLIN2	IL-1B_UP	DLL4 antagonized	0.4257	0.160213	3.79403e-06	0.214937
GSAP	IL-1B_UP	DLL4 antagonized	1.56394	0.779952	3.83827e-06	0.0328852
GABARAPL1	IL-1B_UP	DLL4 antagonized	0.711207	0.401465	3.92855e-06	0.0221633
ELL2	IL-1B_UP	DLL4 antagonized	0.449321	-0.356885	3.98293e-06	0.0020372
DPP4	IL-1B_UP	DLL4 antagonized	0.709732	-0.167173	4.03055e-06	0.484574
GPR183	IL-1B_UP	DLL4 antagonized	2.6298	1.89525	4.04667e-06	0.00156308
MAP3K8	IL-1B_UP	DLL4 antagonized	1.22741	0.277572	5.59674e-06	0.352451
MEDAG	IL-1B_UP	DLL4 antagonized	0.346687	0.205011	5.88903e-06	0.0211121
PPP2R1B	IL-1B_UP	DLL4 antagonized	0.950286	0.615772	5.92322e-06	0.00683264
FGFR1	IL-1B_UP	DLL4 antagonized	0.311252	-0.117088	6.91081e-06	0.250725
SLC43A2	IL-1B_UP	DLL4 antagonized	1.55015	1.2279	7.25358e-06	0.000559974
[truncated: 1,320 more rows]

## Sheet: Suplementary Table 8
macrophage 1	sublining FLS	macrophage 2	endothelial	lining FLS
SELENOP	COL1A1	CTSL	IGFBP7	PRG4
PLTP	COL1A2	S100A8	A2M	CRTAC1
CD74	COL3A1	IFI30	ACTA2	MMP1
CD14	COMP	CTSB	VWF	TIMP3
CSF1R	COL6A2	S100A4	COL4A1	CLU
F13A1	AEBP1	S100A6	AQP1	HTRA1
SLCO2B1	HBB	TMSB4X	COL18A1	PLA2G2A
CST3	COL6A1	TIMD4	CCL14	TIMP1
MS4A4A	SPARC	SRGN	COL4A2	LUM
MS4A6A	HBA2	GLUL	COL15A1	TNFAIP6
HSPA6	HBA1	MARCO	PLVAP	MT2A
FCGR2A	BGN	CRIP1	ACKR1	THBS4
HLA-DMA	COL6A3	LYZ	SOX18	VCAM1
TMEM176B	COL5A1	CD163	MCAM	CXCL1
TYROBP	ASPN	PSAP	HSPG2	ERRFI1
NUPR1	CCN5	PLBD1	CRIP2	ITGB8
C1QB	MMP2	TGFBI	EGFL7	RCAN1
MS4A7	FOSB	CSTB	EPAS1	C1R
C1QC	LGALS1	GPNMB	ENG	SEMA3C
HLA-DRB1	SFRP4	SH3BGRL3	CD93	C1S
GPR34	COL5A2	SERF2	ID1	C11orf96
FOLR2	THBS2	FPR3	NOTCH3	ANKH
FCGR2B	FOS	FTH1	GNG11	CHI3L2
STAB1	NBL1	TSPO	SLCO2A1	INHBA
TPP1	PTGIS	S100A11	APLNR	SLC39A14
IL13RA1	SPON2	LAMP2	NR2F2	ACKR3
FCER1G	HTRA3	GSTO1	SHANK3	CDO1
MTSS1	CHI3L1	S100A10	TSPAN7	TNC
CCL2	PODN	ALDH2	FKBP1A	RGCC
AOAH	MFAP2	RBP4	CRIM1	UAP1

## Sheet: Supplementary Table 9
Antibody (vendor; catalog number; clone; lot; dilution – final concentration)
For sorting FLS:
Anti-CD45-FITC (eBiosciences; 11-9459-42, 2D1; lot 4271593; 1:100)
Anti-PDPN-APC (Invitrogen; 17-9381-42; NZ-1.3; lot 1988690; 1:100)
Anti-CD31- PE/Cy7 (Biolegend; 303118; WM59; lot B276836; 1:100)
Anti-CD90/THY1-BV650 (Biolegend, 328144, 5E10, lot B362535, 1:100)
Anti-CD34- PE (Biolegend, 343506, 581, lot B351594, 1:100)
Ghost Dye Violet 510 (Tonbo; 13-0870-T100; no clone; lot D0870040521133; 1:1000)
For flow cytometry of cultured FLS:
Anti-PDPN-APC (Invitrogen; 17-9381-42; NZ-1.3; lot 1988690; 1:200)
Anti-CD90/THY1-BV650 (Biolegend, 328144, 5E10, lot B362535, 1:100)
Anti-HLA.DR- FITC (Biolegend; 307604, L243, lot B275368; 1:50)
For immunofluorescence:
Primary:
Anti-PDPN (Invitrogen; 14-9381-82; NZ-1.3; lot 2400405; 1:100 – final 5 mg/mL)
Anti-HLA.DR-AF488 (Biolegend; 307620; L243; lot B271228; 1:100 – 2 mg/mL)
Anti-CD3-BV480 (BD biosciences; 566105; UCHT1; lot 0079903; 1:100)
Anti-CD8-AF647 (Biolegend; 344725; SK1; lot B270006; 1:50 – final 1 mg/mL)
Anti-pSTAT1-PE (Biolegend; 686403; A15158B; lot B327686; 1:50 – final 0.12 mg/mL)
Anti-cJun (Cell Signaling Technology; 9165T; 60A8, lot 13; 1:250)
Anti-CD68-AF488 (Biolegend; 333812; Y1/82A; lot B278908; 1:10 – final 2.4 mg/mL)
Anti-CD163-AF647 (Biolegend; 333619; GH1/61; lot B353001; 1:100 – final 1.5 mg/mL)
Anti-CD19-PE (Biolegend; 302208; HIB19; lot B273506; 1:20 – final 2.5 mg/mL)
Anti-CD90/THY1-AF700 (R&D systems; FAB2067N; Thy1A1; lot 1569061; 1:50 – final 4 mg/mL)
Anti-CD34-AF647 (Biolegend; 343507; 581; lot B312791; 1:100 – final 2 mg/mL)
Anti-CD31-AF488 (Biolegend; 303109; WM59; lot B290397; 1:50 – final 4 mg/mL)
Secondary:
Anti-rat-AF594 (Biolegend; 405422; polyclonal; lot B302011; 1:1000)
Anti-rabbit-AF488 (ThermoFisher; A-11034; polyclonal; lot 1737902, 1:1000)
