# Supplementary material for: Drivers of heterogeneity in synovial fibroblasts in rheumatoid arthritis
Source: Nat Immunol. 2023 Jun 5;24(7):1200–10. doi: 10.1038/s41590-023-01527-9 (PMC10307631; doi:10.1038/s41590-023-01527-9)
Supplement: Source Data Fig. 4 — Source data for graph. [file 41590_2023_1527_MOESM3_ESM.xlsx]

## Sheet: Figure 4e
pSTAT1 positive cells
section	%Fib	%Mac	%Tcell
1	94.8	0.2	0
2	60.3	1.4	0.6
3	32.2	14	2.9
4	87.6	1.5	0
5	33.5	4.6	0.4
6	76.1	7.1	1.5
7	64.5	1.7	0
8	85.5	0.8	0
cJun positive cells
section	%Fib	%Mac	%Tcell
1	95.8	1.4	0
2	90.6	4.3	0.5
3	64.4	4.9	0
4	83.3	0.9	0
5	94	9.3	0.3
6	81.1	2.8	0
7	84.6	6.7	0
8	95.6	0	0
