# Supplementary material for: Drivers of heterogeneity in synovial fibroblasts in rheumatoid arthritis
Source: Nat Immunol. 2023 Jun 5;24(7):1200–10. doi: 10.1038/s41590-023-01527-9 (PMC10307631; doi:10.1038/s41590-023-01527-9)
Supplement: Source Data Extended Data Fig. 4 — Source data for bar graphs. [file 41590_2023_1527_MOESM4_ESM.xlsx]

## Sheet: ExData_Fig_4a
Fold change MFI relative to unstimulated FLS							Raw MFI
HLA-DR							HLA-DR
	IL-1b	TNF	IFN	TNF+IFN	TNF+IFN+IL-1b			unstim	IL-1b	TNF	IFN	TNF+IFN	TNF+IFN+IL-1b
FLS1	1.20886	1.31435	131.506	242.272	116.787		FLS1	474	573	623	62334	114837	55357
FLS2	1.2213	1.12978	103.927	154.106	35.1797		FLS2	601	734	679	62460	92618	21143
FLS3	1.23655	1.13358	64.3442	55.4304	15.3516		FLS3	1078	1333	1222	69363	59754	16549
FLS4	0.484962	0.511278	28.1805	32.8421	20.1015		FLS4	266	129	136	7496	8736	5347
FLS5	1.01841	1.05524	124.292	143.527	29.5609		FLS5	70.6	71.9	74.5	8775	10133	2087
FLS6	0.910755	0.955378	62.7689	94.7483	68.6728		FLS6	87.4	79.6	83.5	5486	8281	6002
Pdpn							Pdpn
	IL-1b	TNF	IFN	TNF+IFN	TNF+IFN+IL-1b			unstim	IL-1b	TNF	IFN	TNF+IFN	TNF+IFN+IL-1b
FLS1	2.24416	2.76497	2.39941	6.14504	4.90008		FLS1	3723	8355	10294	8933	22878	18243
FLS2	2.76679	2.74193	2.08022	5.07611	4.91158		FLS2	3902	10796	10699	8117	19807	19165
FLS3	1.23045	1.13831	1.24182	2.82494	3.094		FLS3	10202	12553	11613	12669	28820	31565
FLS4	1.27606	1.44402	1.50869	1.87162	1.77172		FLS4	2072	2644	2992	3126	3878	3671
FLS5	2.51887	2.6309	2.6875	3.9375	4.14033		FLS5	848	2136	2231	2279	3339	3511
FLS6	2.14482	3.01998	2.14107	3.94881	3.81773		FLS6	801	1718	2419	1715	3163	3058
Thy1							Thy1
	IL-1b	TNF	IFN	TNF+IFN	TNF+IFN+IL-1b			unstim	IL-1b	TNF	IFN	TNF+IFN	TNF+IFN+IL-1b
FLS1	0.676464	0.979079	0.992992	0.856799	0.603243		FLS1	19120	12934	18720	18986	16382	11534
FLS2	0.692208	1.01879	1.1211	0.892647	0.575366		FLS2	15491	10723	15782	17367	13828	8913
FLS3	0.716317	0.925525	1.89622	1.38113	0.808219		FLS3	11534	8262	10675	21871	15930	9322
FLS4	0.813033	0.906821	1.04872	0.816078	0.51827		FLS4	1642	1335	1489	1722	1340	851
FLS5	0.506063	0.698787	0.625399	0.344608	0.27441		FLS5	1567	793	1095	980	540	430
FLS6	0.738007	0.934317	0.715867	0.727675	0.512177		FLS6	1355	1000	1266	970	986	694

## Sheet: ExData_Fig_4c
CXCL12
	unstim (pg/mL)			Stim (pg/mL)			FC
	CD34+	THY1-, CD34-		CD34+	THY1-, CD34-		CD34+	THY1-, CD34-
RA7	41.42	33.44		45.49	107.445		1.098	3.213
RA8	26.79	29.38		32.5107	58.7132		1.214	1.998
RA9	57.62	28.21		116.759	128.214		2.026	4.545
RA10	81.47	23.14		107.085	132.146		1.314	5.712
RA11	154.7	22.07		202.63	87.7138		1.31	3.975
CCL2
	unstim (pg/mL)			Stim (pg/mL)			FC
	CD34+	THY1-, CD34-		CD34+	THY1-, CD34-		CD34+	THY1-, CD34-
RA7	86.19	51.12		285.005	631.544		3.307	12.353
RA8	107.1	28.79		507.093	177.222		4.736	6.156
RA9	285.94	65.74		1118.35	557.812		3.925	8.485
RA10	212.78	22.31		675	438.008		3.172	19.646
RA11	388.49	25.17		1355.27	330.666		3.489	13.136
MMP1
	unstim (pg/mL)			Stim (pg/mL)			FC
	CD34+	THY1-, CD34-		CD34+	THY1-, CD34-		CD34+	THY1-, CD34-
RA7	25.91	395.41		52.329	1016.21		2.02	2.57
RA8	103.64	713.76		77.1925	1102.82		0.745	1.545
RA9	417.84	451.28		264.161	2356.55		0.632	5.222
RA10	98.46	874.96		85.5256	2524.58		0.869	2.885
RA11	165.59	621.98		168.27	1038.28		1.016	1.669
CXCL1
	unstim (pg/mL)			Stim (pg/mL)			FC
	CD34+	THY1-, CD34-		CD34+	THY1-, CD34-		CD34+	THY1-, CD34-
RA7	19.73	135.08		142.744	1262.74		7.236	9.348
RA8	9.84	15.09		87.454	301.247		8.886	19.964
RA9	63.73	97.15		517.552	1220.65		8.12	12.546
RA10	34.26	99.06		257.652	1310.37		7.52	13.229
RA11	60	75.94		445.96	640.168		7.432	8.43

## Sheet: ExData_Fig_4f
	cJun nuclear fluorescent intensity				cJun nuclear fluorescent intensity relative to unstimulated FLS
	unstim	IL-1b	IL-1b+DLL4		IL-1b	IL-1b+DLL4
FLS1	0.0770667	0.0724426	0.0423728		0.939999	0.54982
FLS2	0.145826	0.151412	0.0409935		1.0383	0.281112
FLS3	0.243817	0.227204	0.0867823		0.931864	0.355932
FLS4	0.280879	0.459294	0.300142		1.6352	1.06858
	pStat1 nuclear fluorescent intensity				pStat1 nuclear fluorescent intensity relative to unstimulated FLS
	unstim	IFNg	IFNg+DLL4		IFNg	IFNg+DLL4
FLS1	0.0268227	0.148317	0.0511511		5.52953	1.90701
FLS2	0.0863573	0.199202	0.174321		2.30672	2.0186
FLS3	0.0678266	0.174064	0.0692403		2.56631	1.02084
FLS4	0.109478	0.783779	0.347867		7.15925	3.17751
