# Supplementary material for: Drivers of heterogeneity in synovial fibroblasts in rheumatoid arthritis
Source: Nat Immunol. 2023 Jun 5;24(7):1200–10. doi: 10.1038/s41590-023-01527-9 (PMC10307631; doi:10.1038/s41590-023-01527-9)
Supplement: Source Data Extended Data Fig. 5 — Source data for bar graphs. [file 41590_2023_1527_MOESM5_ESM.xlsx]

## Sheet: ExData_Fig_5a
% positive cells in lining
section	pStat1	cJun
1	61.79	71.72
2	75.86	80.31
3	40.13	50.13
4	52.53	60.26
5	80.14	69.49
6	43.22	70.27
